# Supplementary material for: (E)-2-[4-(Trifluoro­meth­oxy)benzyl­idene]indan-1-one
Source: Acta Crystallogr Sect E Struct Rep Online. 2011 Jul 30;67(Pt 8):o2147. doi: 10.1107/S1600536811028698 (PMC3213585; doi:10.1107/S1600536811028698)
Supplement: Supplementary file 2 [file e-67-o2147-Isup2.hkl]

# 
# h,k,l, Fc-squared, Fo-squared, sigma(Fo-squared) and status flag 
# 
data_I
_shelx_title ' as3_0m in P2(1)/c (100K)' 
_shelx_refln_list_code          4 
_shelx_F_calc_maximum      253.77 
_exptl_crystal_F_000       624.00 
_reflns_d_resolution_high  0.7066 
 
loop_ 
 _symmetry_equiv_pos_as_xyz 
 'x, y, z' 
 '-x, y+1/2, -z+1/2' 
 '-x, -y, -z' 
 'x, -y-1/2, z-1/2' 
 
_cell_length_a    15.2216 
_cell_length_b    14.6734 
_cell_length_c     6.1463 
_cell_angle_alpha  90.000 
_cell_angle_beta   95.872 
_cell_angle_gamma  90.000 
 
_shelx_F_squared_multiplier     1.000 
 
loop_ 
 _refln_index_h 
 _refln_index_k 
 _refln_index_l 
 _refln_F_squared_calc 
 _refln_F_squared_meas 
 _refln_F_squared_sigma 
 _refln_observed_status 
   1   0   0       61.77       48.11      2.62 o 
   2   0   0      216.51      233.84      2.48 o 
   3   0   0     2315.19     2694.06     28.50 o 
   5   0   0     1528.42     1716.91     16.22 o 
   6   0   0       23.12       53.02      1.47 o 
   7   0   0      185.95      184.74      3.09 o 
   8   0   0        0.37       14.71      1.20 o 
   9   0   0      273.25      356.50      5.12 o 
  10   0   0      691.76      660.73      8.35 o 
  11   0   0     1752.68     1718.53     19.14 o 
  12   0   0      187.03      203.53      4.19 o 
  13   0   0       74.95       64.63      5.31 o 
  14   0   0       44.83       60.38      3.46 o 
  15   0   0       40.22       39.65      3.09 o 
  16   0   0      114.18      110.25      5.59 o 
  17   0   0       43.48       54.85      5.71 o 
  18   0   0       87.12       95.29      9.79 o 
  19   0   0        4.59       20.27      6.80 o 
  20   0   0       21.89       32.10      8.13 o 
  21   0   0        4.47        9.61      6.69 o 
   1   1   0      114.06      106.42      0.89 o 
   2   1   0     2600.66     2913.68     20.37 o 
   3   1   0      342.47      326.17      2.89 o 
   4   1   0     2317.06     2364.54     16.98 o 
   5   1   0        8.36       23.56      0.69 o 
   6   1   0       73.42      101.89      1.59 o 
   7   1   0     1129.18     1322.41      9.63 o 
   8   1   0      735.66      801.59      6.48 o 
   9   1   0        7.71       10.37      0.78 o 
  10   1   0       64.07       66.85      1.67 o 
  11   1   0       36.32       57.97      2.54 o 
  12   1   0      503.98      513.87      5.30 o 
  13   1   0      370.99      363.99      4.74 o 
  14   1   0      207.59      206.15      3.90 o 
  15   1   0       14.42       13.26      1.75 o 
  16   1   0       78.06       80.14      3.97 o 
  17   1   0        0.03        3.75      2.78 o 
  18   1   0        9.78       11.25      4.17 o 
  19   1   0      149.65      166.50      8.61 o 
  20   1   0       13.09        5.53      5.12 o 
  21   1   0        6.09        5.61      4.53 o 
   0   2   0      862.91      879.67      9.36 o 
   1   2   0      533.02      989.97      9.44 o 
   2   2   0     1649.84     1653.06     12.90 o 
   3   2   0      392.21      385.31      3.08 o 
   4   2   0      329.34      423.81      6.95 o 
   5   2   0      449.62      525.70      4.02 o 
   6   2   0      482.37      545.17      4.36 o 
   7   2   0      311.41      521.18      9.97 o 
   8   2   0       57.51      178.66      2.25 o 
   9   2   0      219.27      245.67      2.84 o 
  10   2   0      130.98      112.52      1.97 o 
  11   2   0      217.33      237.61      3.20 o 
  12   2   0       48.64       65.99      1.93 o 
  13   2   0      466.35      439.22      5.37 o 
  14   2   0       61.08       66.46      2.94 o 
  15   2   0       47.30       49.12      2.29 o 
  16   2   0      105.84      109.79      4.19 o 
  17   2   0       50.51       60.13      3.86 o 
  18   2   0        7.65       11.19      4.07 o 
  19   2   0       45.31       58.42      6.12 o 
  20   2   0        1.52        4.78      4.84 o 
  21   2   0        0.18        2.30      6.37 o 
   1   3   0       34.29       59.59      1.43 o 
   2   3   0     2728.09     2739.50     21.99 o 
   3   3   0      266.11      204.84      1.96 o 
   4   3   0     3510.36     3582.55     24.86 o 
   5   3   0     1611.32     1489.88     10.15 o 
   6   3   0       84.80      103.10      1.43 o 
   7   3   0      637.96      771.21      6.01 o 
   9   3   0        1.43       26.68      1.11 o 
  10   3   0       47.88       79.19      1.72 o 
  11   3   0        0.20        3.20      0.84 o 
  12   3   0     1778.74     1646.42     13.77 o 
  13   3   0      337.65      339.59      4.58 o 
  14   3   0       12.75       17.15      2.15 o 
  15   3   0      137.50      147.09      4.06 o 
  16   3   0        0.25        2.04      2.20 o 
  17   3   0       63.07       83.23      3.84 o 
  18   3   0        0.13        3.48      4.24 o 
  19   3   0       99.46      106.16      7.36 o 
  20   3   0        2.88       -5.69      5.69 o 
  21   3   0        0.01       -5.38      5.38 o 
   0   4   0    64400.47    64079.31    678.59 o 
   2   4   0      985.18     1285.88      9.83 o 
   3   4   0        8.65       59.26      1.70 o 
   4   4   0      146.54      192.00      3.60 o 
   5   4   0      213.35      272.18      3.07 o 
   6   4   0     1135.12     1298.61      9.35 o 
   7   4   0       93.39      162.30      2.06 o 
   8   4   0      776.44      891.00      7.41 o 
   9   4   0      240.83      226.92      2.77 o 
  10   4   0       83.65       67.56      1.65 o 
  11   4   0      531.65      504.32      5.01 o 
  12   4   0       52.12       48.81      1.87 o 
  13   4   0       38.77       53.31      2.09 o 
  14   4   0       79.13       97.88      4.03 o 
  15   4   0        7.38        8.02      1.91 o 
  16   4   0        2.10        3.47      2.24 o 
  17   4   0        0.25        4.16      2.46 o 
  18   4   0        9.98       12.48      5.83 o 
  19   4   0       19.43       28.67      7.73 o 
  20   4   0       14.16       21.90      7.50 o 
  21   4   0        0.12       -2.79      5.83 o 
   1   5   0        7.39       51.73      1.20 o 
   2   5   0     1360.55     1296.46      9.01 o 
   3   5   0       62.23       51.24      1.08 o 
   4   5   0      640.71      633.09      4.97 o 
   5   5   0     1108.41     1081.17      8.02 o 
   6   5   0     1282.84     1376.39      9.66 o 
   7   5   0     2846.74     2859.97     19.75 o 
   8   5   0      192.43      215.90      2.66 o 
   9   5   0       74.91       77.33      1.68 o 
  10   5   0      327.74      305.61      3.50 o 
  11   5   0       62.81       80.98      1.99 o 
  12   5   0      560.86      533.65      5.87 o 
  13   5   0      284.34      279.53      4.90 o 
  14   5   0      579.21      591.31      8.04 o 
  15   5   0      205.14      185.23      4.53 o 
  16   5   0       18.01       17.47      2.56 o 
  17   5   0       22.17       25.74      3.15 o 
  18   5   0        0.00        3.27      5.67 o 
  19   5   0       75.18       75.60     10.05 o 
  20   5   0       21.41       15.81      7.48 o 
   0   6   0       62.96      187.60      5.28 o 
   1   6   0      601.41      630.39      4.96 o 
   2   6   0      769.99      839.63      6.17 o 
   3   6   0        2.48       35.32      2.67 o 
   4   6   0       21.89       78.36      2.57 o 
   5   6   0       48.18       58.36      1.50 o 
   6   6   0      466.27      498.87      4.14 o 
   7   6   0      331.46      370.49      3.47 o 
   8   6   0      159.61      156.80      2.17 o 
   9   6   0       33.87       38.29      1.37 o 
  10   6   0       44.83       47.30      1.53 o 
  11   6   0      414.91      382.18      4.40 o 
  12   6   0      292.07      284.86      4.37 o 
  13   6   0     1211.79     1051.17     12.38 o 
  14   6   0       24.83       27.61      2.42 o 
  15   6   0      176.00      154.16      4.73 o 
  16   6   0      118.66      125.44      5.67 o 
  17   6   0       17.44       21.62      4.16 o 
  18   6   0        8.66       14.58      5.23 o 
  19   6   0        9.31       22.89     11.77 o 
  20   6   0        0.25        0.78      6.14 o 
   1   7   0        8.69       74.66      3.62 o 
   2   7   0      701.97      685.01      5.49 o 
   3   7   0       31.47      109.03      2.34 o 
   4   7   0       77.80       96.15      1.87 o 
   5   7   0       64.29      101.62      2.91 o 
   6   7   0      834.08      895.67      7.27 o 
   7   7   0       18.41       25.39      1.22 o 
   8   7   0      522.45      593.37      5.11 o 
   9   7   0       32.89       34.45      1.39 o 
  10   7   0      181.33      225.58      3.36 o 
  11   7   0        0.04       35.87      1.71 o 
  12   7   0      170.29      149.31      3.38 o 
  13   7   0      299.98      270.59      5.32 o 
  14   7   0        3.13        5.58      1.96 o 
  15   7   0        5.09        4.41      2.66 o 
  16   7   0       66.60       61.02      4.62 o 
  17   7   0       17.13       16.26      5.25 o 
  18   7   0       49.38       65.61      7.65 o 
  19   7   0        0.16        2.55      4.59 o 
  20   7   0       26.84       38.46      6.57 o 
   0   8   0      516.69      481.10      5.97 o 
   1   8   0     1238.89     1126.73      8.55 o 
   2   8   0      405.70      452.50      4.06 o 
   3   8   0      403.91      367.79      3.50 o 
   4   8   0       16.46       24.82      1.02 o 
   5   8   0       23.23       55.98      1.64 o 
   6   8   0     1171.75     1230.05     10.30 o 
   7   8   0      654.66      701.50      5.84 o 
   8   8   0     1200.13     1182.90      9.08 o 
   9   8   0        5.56        8.49      0.98 o 
  10   8   0      903.40      841.49      8.67 o 
  11   8   0       61.80       92.53      2.60 o 
  12   8   0        1.12       24.52      1.99 o 
  13   8   0        9.40       11.36      2.31 o 
  14   8   0      170.09      184.03      5.88 o 
  15   8   0        0.58       -0.59      2.75 o 
  16   8   0       24.93       31.17      4.98 o 
  17   8   0       33.99       42.08     10.80 o 
  18   8   0       14.74       24.27      5.84 o 
  19   8   0       63.70       71.44      8.16 o 
   1   9   0      244.92      265.89      2.89 o 
   2   9   0       70.63       64.64      1.51 o 
   3   9   0      686.35      679.79      5.73 o 
   4   9   0       40.57       60.44      1.45 o 
   5   9   0       44.10       36.66      1.28 o 
   6   9   0     1064.22     1016.26      8.37 o 
   7   9   0        3.34        5.90      0.88 o 
   8   9   0       42.10       55.77      1.60 o 
   9   9   0        0.16        0.04      1.05 o 
  10   9   0       38.42       38.89      2.08 o 
  11   9   0       14.64       16.15      1.82 o 
  12   9   0      415.87      350.42      6.99 o 
  13   9   0       35.85       36.13      2.92 o 
  14   9   0       54.03       56.87      4.58 o 
  15   9   0        1.01        5.60      3.60 o 
  16   9   0        2.59       15.24      5.07 o 
  17   9   0       22.99       29.17      6.05 o 
  18   9   0        0.02        2.34      7.26 o 
  19   9   0       31.13       34.89      6.80 o 
   0  10   0       56.08      125.81      2.91 o 
   1  10   0      102.12      111.39      1.96 o 
   2  10   0       88.22      142.65      2.19 o 
   3  10   0      365.63      324.75      3.46 o 
   4  10   0      101.33      120.64      2.42 o 
   5  10   0      824.27      773.75      6.35 o 
   6  10   0       44.78       53.11      1.57 o 
   7  10   0        1.16        6.89      0.97 o 
   8  10   0        0.31        1.42      0.88 o 
   9  10   0       31.62       27.71      1.59 o 
  10  10   0        0.01       22.53      2.24 o 
  11  10   0       72.22       90.20      3.43 o 
  12  10   0      319.31      295.64      6.41 o 
  13  10   0      370.01      289.31      8.18 o 
  14  10   0        3.34       10.37      3.95 o 
  15  10   0       40.78       39.24      4.86 o 
  16  10   0        0.00       10.53      5.10 o 
  17  10   0       37.94       42.36      7.66 o 
  18  10   0        3.43       18.65      9.08 o 
   1  11   0        0.39        3.12      0.84 o 
   2  11   0       84.51      112.16      2.07 o 
   3  11   0        0.36        1.02      0.82 o 
   4  11   0      114.82      131.66      2.33 o 
   5  11   0        2.30        3.74      0.97 o 
   6  11   0      235.24      231.95      3.14 o 
   7  11   0       51.66       42.57      1.82 o 
   8  11   0       66.05       61.50      2.44 o 
   9  11   0        4.54       17.07      1.82 o 
  10  11   0        0.54       -0.25      1.67 o 
  11  11   0        0.89       19.04      2.42 o 
  12  11   0       46.84       46.43      3.41 o 
  13  11   0      168.71      158.58      6.77 o 
  14  11   0       39.52       38.41      6.29 o 
  15  11   0       39.23       48.28      6.23 o 
  16  11   0        4.54        6.89      9.29 o 
  17  11   0        2.32       -1.12      9.38 o 
  18  11   0        9.70       20.60      8.44 o 
   0  12   0      491.01      444.17      6.84 o 
   1  12   0       32.74       39.94      1.66 o 
   2  12   0      128.39      162.87      2.75 o 
   3  12   0       24.44       43.21      1.74 o 
   4  12   0      418.20      379.87      4.56 o 
   5  12   0       12.30       15.68      1.31 o 
   6  12   0       97.61       96.34      2.34 o 
   7  12   0      210.38      199.31      4.10 o 
   8  12   0       39.62       47.01      2.70 o 
   9  12   0       16.60       12.49      2.04 o 
  10  12   0      133.56      132.24      3.94 o 
  11  12   0      264.36      273.83     11.94 o 
  12  12   0        2.85        9.71      3.48 o 
  13  12   0       37.69       44.64      5.26 o 
  14  12   0        0.90        7.43      8.53 o 
  15  12   0        5.13        0.15      6.68 o 
  16  12   0        0.56        2.66      5.74 o 
  17  12   0        8.41        9.53      8.68 o 
   1  13   0       24.39       26.89      1.55 o 
   2  13   0      126.37      142.69      2.71 o 
   3  13   0       60.50       67.27      2.16 o 
   4  13   0       57.00       70.02      2.35 o 
   5  13   0       37.35       34.35      1.98 o 
   6  13   0      219.33      220.34      4.16 o 
   7  13   0       46.49       43.28      2.69 o 
   8  13   0        1.86        3.59      1.59 o 
   9  13   0        2.12        3.54      2.02 o 
  10  13   0        8.78       13.91      2.33 o 
  11  13   0       81.94       76.41      5.42 o 
  12  13   0       87.30       77.58      5.56 o 
  13  13   0       32.50       40.41      5.80 o 
  14  13   0        9.64       12.59      4.83 o 
  15  13   0        7.24       18.82      5.41 o 
  16  13   0        2.31        9.32      6.76 o 
   0  14   0      189.90      173.51      4.88 o 
   1  14   0        6.31        7.47      1.44 o 
   2  14   0       84.00       78.40      2.45 o 
   3  14   0       28.97       32.40      1.88 o 
   4  14   0       96.29       99.10      3.21 o 
   5  14   0      116.29      113.39      3.36 o 
   6  14   0       17.85       21.52      2.47 o 
   7  14   0       23.23       25.24      2.60 o 
   8  14   0       55.13       44.20      3.05 o 
   9  14   0       29.60       29.60      2.95 o 
  10  14   0       20.88       19.88      3.67 o 
  11  14   0        1.05       12.19      3.47 o 
  12  14   0      114.65      122.00      8.34 o 
  13  14   0       38.44       40.07      6.08 o 
  14  14   0        3.80        8.67      5.25 o 
  15  14   0        4.03       11.27      4.72 o 
   1  15   0       11.90       16.61      1.93 o 
   2  15   0       11.63       18.87      2.05 o 
   3  15   0       33.22       44.98      2.90 o 
   4  15   0        2.01        6.95      2.07 o 
   5  15   0        7.83        9.11      1.97 o 
   6  15   0       97.72      106.94      4.04 o 
   7  15   0       50.56       49.60      3.22 o 
   8  15   0       16.97       20.46      3.21 o 
   9  15   0        0.50       11.82      3.06 o 
  10  15   0       70.38       88.41      7.29 o 
  11  15   0        0.99       16.74      4.82 o 
  12  15   0       35.43       53.98      6.55 o 
  13  15   0       13.45       14.39      6.32 o 
  14  15   0        6.51       16.55      5.01 o 
   0  16   0      227.43      195.06      6.31 o 
   1  16   0      252.90      237.09      5.82 o 
   2  16   0      135.55      159.39      5.54 o 
   3  16   0        0.03        6.68      2.85 o 
   4  16   0      103.89      104.65      3.95 o 
   5  16   0       35.93       42.44      2.86 o 
   6  16   0        0.00        1.14      2.32 o 
   7  16   0        3.27        7.13      4.14 o 
   8  16   0       81.29      101.91      5.93 o 
   9  16   0       15.14       22.96      3.96 o 
  10  16   0        6.01        9.60      4.58 o 
  11  16   0       37.91       49.33     10.27 o 
  12  16   0       19.10       24.11      6.53 o 
  13  16   0        1.00       20.34      8.19 o 
   1  17   0        1.01        5.96      2.02 o 
   2  17   0       35.39       38.45      4.22 o 
   3  17   0        1.16        7.35      2.54 o 
   4  17   0       13.50       22.20      3.10 o 
   5  17   0       30.47       30.95      5.30 o 
   6  17   0       21.77       26.62      4.51 o 
   7  17   0        0.13        2.64      5.14 o 
   8  17   0        0.47       10.55      3.53 o 
   9  17   0        4.89        8.52      4.36 o 
  10  17   0        5.13       14.74      5.34 o 
  11  17   0       72.11       93.28      9.06 o 
  12  17   0       38.91       54.31      6.51 o 
   0  18   0       98.88      127.61     13.30 o 
   1  18   0       11.79       24.71      5.46 o 
   2  18   0       24.84       20.64      4.20 o 
   3  18   0        1.77        9.21      4.33 o 
   4  18   0       94.62       95.80      8.24 o 
   5  18   0        0.49       15.83      3.91 o 
   6  18   0        9.71       21.13      4.14 o 
   7  18   0        1.07       12.86      6.84 o 
   8  18   0        1.90       18.43      6.91 o 
   9  18   0       52.73       59.33      8.03 o 
  10  18   0        3.59       32.71     13.49 o 
   1  19   0       16.13       41.78      7.75 o 
   2  19   0       17.70       17.42      9.45 o 
   3  19   0       17.64       42.61      7.98 o 
   4  19   0        3.36       32.99      6.94 o 
   5  19   0        1.97       16.72      7.21 o 
   6  19   0      108.51      130.46     10.26 o 
   7  19   0       27.13       35.38      6.17 o 
   8  19   0       25.75       31.23      7.28 o 
   0  20   0      117.94      145.87     15.34 o 
   1  20   0      105.94      131.18     10.82 o 
   2  20   0        1.23       24.68      6.91 o 
   3  20   0        0.56       27.56     10.12 o 
   4  20   0        0.38       20.73     10.78 o 
   5  20   0       12.00       33.00     12.00 o 
 -21   1   1        8.74       14.85      6.29 o 
 -20   1   1       53.97       70.10      9.12 o 
 -19   1   1        4.28        4.59      6.56 o 
 -18   1   1        9.63       14.89      2.98 o 
 -17   1   1       23.94       27.20      2.48 o 
 -16   1   1        2.28        5.99      1.76 o 
 -15   1   1        1.88        2.47      1.99 o 
 -14   1   1       54.94       60.01      2.12 o 
 -13   1   1     1116.77     1056.30      9.98 o 
 -12   1   1        7.40       15.98      4.40 o 
 -11   1   1      148.77      171.36      3.33 o 
 -10   1   1     1608.70     1651.17     12.88 o 
  -9   1   1        3.25       12.17      3.31 o 
  -8   1   1     1078.00     1175.41      9.25 o 
  -7   1   1       96.50      109.93      1.85 o 
  -6   1   1       30.46       44.89      2.22 o 
  -5   1   1       17.82       26.30      1.07 o 
  -4   1   1        2.81        0.44      0.42 o 
  -3   1   1     3634.10     3611.05     35.33 o 
  -2   1   1     6698.13     6476.14     59.47 o 
  -1   1   1    10314.66    10866.52    107.88 o 
   0   1   1     3437.07     4006.39     40.70 o 
   1   1   1       19.43       20.35      0.86 o 
   2   1   1     1110.28     1083.59     10.71 o 
   3   1   1       47.11       37.24      1.03 o 
   4   1   1     1567.39     1526.22     11.75 o 
   5   1   1       10.15        6.17      0.52 o 
   6   1   1    10247.02    10499.54     72.86 o 
   7   1   1       16.57       25.97      0.86 o 
   8   1   1      417.66      481.52      4.66 o 
   9   1   1      453.31      463.37      4.63 o 
  10   1   1      196.55      208.78      2.98 o 
  11   1   1      545.87      536.34      6.13 o 
  12   1   1      813.74      769.47      8.73 o 
  13   1   1        7.59        8.62      2.08 o 
  14   1   1       48.98       31.43      2.32 o 
  15   1   1       23.16       16.47      2.57 o 
  16   1   1        0.31        0.40      2.77 o 
  17   1   1        3.90        3.55      3.16 o 
  18   1   1       37.03       34.85      4.08 o 
  19   1   1        2.74        2.38      3.30 o 
  20   1   1       12.12       14.70      5.21 o 
 -21   2   1       41.91       48.77      8.21 o 
 -20   2   1       15.99       17.88      6.69 o 
 -19   2   1       18.06       41.61      6.03 o 
 -18   2   1       45.71       44.52      3.73 o 
 -17   2   1       87.76      103.26      3.77 o 
 -16   2   1      193.76      182.83      4.34 o 
 -15   2   1      240.73      231.45      5.97 o 
 -14   2   1        5.04       10.60      1.31 o 
 -13   2   1     2939.26     2731.27     23.67 o 
 -12   2   1      430.11      400.74      4.75 o 
 -11   2   1     2800.03     2675.27     21.13 o 
 -10   2   1       10.93       15.02      1.03 o 
  -9   2   1      547.33      566.91      5.11 o 
  -8   2   1      998.48      977.85      7.89 o 
  -7   2   1       20.94       45.59      3.34 o 
  -6   2   1     3964.45     4128.53     29.03 o 
  -5   2   1      113.11      114.60      2.30 o 
  -4   2   1        0.00        0.91      0.39 o 
  -3   2   1      180.85      152.13      1.85 o 
  -2   2   1      179.04      150.42      2.98 o 
  -1   2   1     5582.85     5320.11     58.70 o 
   0   2   1     1299.93     1490.97     18.50 o 
   1   2   1     8874.79     8634.44     83.38 o 
   2   2   1     3490.39     3545.68     38.46 o 
   3   2   1     3002.80     2881.13     23.69 o 
   4   2   1      791.66      743.34      6.57 o 
   5   2   1       59.67       54.20      0.92 o 
   6   2   1     2936.19     3139.67     21.90 o 
   7   2   1      148.30      160.41      1.89 o 
   8   2   1      104.81       80.69      1.45 o 
   9   2   1      178.46      174.39      2.36 o 
  10   2   1      331.18      329.13      3.99 o 
  11   2   1      164.92      172.60      3.03 o 
  12   2   1       26.33       36.53      2.01 o 
  13   2   1      838.67      702.38      8.93 o 
  14   2   1        3.88       -0.78      1.60 o 
  15   2   1        0.52        3.56      1.68 o 
  16   2   1        2.16       -2.86      3.98 o 
  17   2   1       60.32       73.35      4.72 o 
  18   2   1       99.87       95.28      5.32 o 
  19   2   1       18.10       22.32      3.91 o 
  20   2   1       19.82       22.08      4.60 o 
 -21   3   1        0.93       10.64      6.37 o 
 -20   3   1       34.03       57.93     13.13 o 
 -19   3   1        0.00        6.45      4.67 o 
 -18   3   1        3.87       13.57      4.96 o 
 -17   3   1        0.96        3.05      2.25 o 
 -16   3   1       36.63       37.34      2.66 o 
 -15   3   1       58.12       74.37      2.99 o 
 -14   3   1       58.27       66.23      2.68 o 
 -13   3   1       95.33      141.34      2.94 o 
 -12   3   1        8.59       20.84      8.68 o 
 -11   3   1      133.93      128.12      2.60 o 
 -10   3   1        2.25        2.69      0.69 o 
  -9   3   1       14.99       21.10      1.26 o 
  -8   3   1        4.58        9.77      0.73 o 
  -7   3   1       59.78      122.57      3.36 o 
  -6   3   1      105.52      154.73      1.86 o 
  -5   3   1      580.16      657.02      7.03 o 
  -4   3   1     5120.27     5062.81     37.11 o 
  -3   3   1     1705.24     1516.02     11.42 o 
  -2   3   1     7306.03     7876.27     80.28 o 
  -1   3   1     9000.72     8961.33    121.06 o 
   0   3   1     9858.39     9806.55     97.62 o 
   1   3   1     1427.00     1300.17     12.00 o 
   2   3   1      486.19      580.16      6.19 o 
   3   3   1     1110.68      949.64     10.90 o 
   4   3   1     1622.35     1622.10     13.58 o 
   5   3   1      248.68      198.28      2.22 o 
   6   3   1      114.77       82.26      1.24 o 
   7   3   1     1680.24     1693.65     11.94 o 
   8   3   1     2439.09     2480.75     17.46 o 
   9   3   1       29.18       38.99      1.12 o 
  10   3   1       50.41       38.65      1.56 o 
  11   3   1       63.72       50.10      1.80 o 
  12   3   1       49.19       38.29      2.13 o 
  13   3   1      141.62      140.46      3.56 o 
  14   3   1      188.29      191.50      4.13 o 
  15   3   1       17.90       18.92      2.25 o 
  16   3   1      153.14      135.30      4.90 o 
  17   3   1       51.02       38.95      3.95 o 
  18   3   1       11.57       13.53      3.68 o 
  19   3   1       52.28       56.56      4.78 o 
  20   3   1      110.82      115.73      8.29 o 
 -21   4   1        0.71       21.51     12.16 o 
 -20   4   1       64.13       86.27     12.25 o 
 -19   4   1        7.57       29.87      5.89 o 
 -18   4   1      126.95      144.48     14.22 o 
 -17   4   1       79.26       81.62      3.92 o 
 -16   4   1        0.19        7.59      2.10 o 
 -15   4   1      386.10      373.37      6.82 o 
 -14   4   1       77.56       83.49      2.77 o 
 -13   4   1       26.97       46.28      2.11 o 
 -12   4   1       51.53       76.37      2.29 o 
 -11   4   1      302.86      313.10      4.60 o 
 -10   4   1      384.62      361.24      3.83 o 
  -9   4   1        2.61        1.91      0.66 o 
  -8   4   1      349.95      337.99      3.41 o 
  -7   4   1      254.36      328.13      3.26 o 
  -6   4   1     1486.43     1545.61     11.70 o 
  -5   4   1      120.62      116.86      1.84 o 
  -4   4   1      431.72      443.01      4.47 o 
  -3   4   1       21.31       21.04      0.90 o 
  -2   4   1      169.37      157.00      1.85 o 
  -1   4   1     5091.87     5397.70     57.45 o 
   0   4   1    20517.61    21276.54    236.49 o 
   1   4   1      369.75      316.27      7.41 o 
   2   4   1    11992.27    11983.79     89.42 o 
   3   4   1      700.32      619.06      5.67 o 
   4   4   1     2415.38     2334.11     18.37 o 
   5   4   1      288.06      302.62      3.20 o 
   6   4   1      246.33      256.45      2.82 o 
   7   4   1      129.57      125.19      1.71 o 
   8   4   1     1141.18     1107.56      8.50 o 
   9   4   1       24.55       33.14      1.12 o 
  10   4   1      118.63      117.97      2.39 o 
  11   4   1      256.70      241.91      4.50 o 
  12   4   1      151.33      153.34      3.45 o 
  13   4   1      220.35      184.10      3.83 o 
  14   4   1      101.31       91.22      3.11 o 
  15   4   1        0.94        0.12      1.64 o 
  16   4   1       10.38        8.01      2.62 o 
  17   4   1       14.42       14.56      3.28 o 
  18   4   1      174.60      174.64      7.76 o 
  19   4   1       16.26       14.59      4.11 o 
  20   4   1        7.69       21.40      5.37 o 
 -20   5   1        2.65       20.97      9.05 o 
 -19   5   1        0.71       10.08      4.89 o 
 -18   5   1        3.86       14.30      6.40 o 
 -17   5   1        0.25        4.59      2.02 o 
 -16   5   1        9.28       12.69      2.66 o 
 -15   5   1        8.77       15.84      2.41 o 
 -14   5   1        3.45       11.97      2.21 o 
 -13   5   1       34.63       33.85      1.84 o 
 -12   5   1      324.94      275.41      3.98 o 
 -11   5   1        7.53       11.16      1.27 o 
 -10   5   1       27.36       31.61      1.33 o 
  -9   5   1       13.67       30.14      2.15 o 
  -8   5   1       64.57       59.24      1.37 o 
  -7   5   1       67.97       91.31      1.47 o 
  -6   5   1        1.37        2.00      0.56 o 
  -5   5   1      138.35      152.26      2.01 o 
  -4   5   1      132.52      148.40      1.98 o 
  -3   5   1      271.88      319.70      3.10 o 
  -2   5   1       60.39       57.37      1.36 o 
  -1   5   1     1156.47     1277.17     14.94 o 
   0   5   1     3757.67     3905.80     45.10 o 
   1   5   1      363.98      320.90      4.18 o 
   2   5   1       77.15      120.24      1.60 o 
   3   5   1       23.71       49.58      1.38 o 
   4   5   1      381.19      317.27      3.02 o 
   5   5   1      578.62      610.71      5.57 o 
   6   5   1     4438.50     4474.82     32.92 o 
   7   5   1      961.36      964.58      7.30 o 
   8   5   1      157.43      139.23      1.92 o 
   9   5   1      111.33      111.21      2.09 o 
  10   5   1        2.14        1.46      0.93 o 
  11   5   1       62.64       60.19      2.42 o 
  12   5   1     1041.94      900.08     10.18 o 
  13   5   1      259.47      222.54      4.25 o 
  14   5   1      139.51      118.83      3.53 o 
  15   5   1       15.86       22.20      2.99 o 
  16   5   1        0.09       -1.55      2.45 o 
  17   5   1        2.67        0.99      2.58 o 
  18   5   1       10.81        8.82      3.32 o 
  19   5   1       31.21       29.56      4.73 o 
  20   5   1        7.39        6.28      7.10 o 
 -20   6   1       49.29       63.81      7.86 o 
 -19   6   1      146.66      181.63     17.93 o 
 -18   6   1        1.09        9.58      4.78 o 
 -17   6   1      120.13      123.46      7.50 o 
 -16   6   1       38.93       32.80      2.97 o 
 -15   6   1      241.35      239.27      6.26 o 
 -14   6   1       39.13       74.02      4.96 o 
 -13   6   1      332.68      296.81      5.17 o 
 -12   6   1      613.64      550.01      7.12 o 
 -11   6   1       21.43       30.38      1.62 o 
 -10   6   1       92.12      102.58      2.20 o 
  -9   6   1      190.51      168.00      2.48 o 
  -8   6   1     1011.18     1054.60      8.24 o 
  -7   6   1      740.50      696.61      5.73 o 
  -6   6   1        6.15        5.37      2.73 o 
  -5   6   1      304.43      324.61      3.37 o 
  -4   6   1       43.94       53.26      1.25 o 
  -3   6   1      147.87      253.01      5.55 o 
  -2   6   1      542.11      598.27      5.60 o 
  -1   6   1      701.93      860.69      7.32 o 
   0   6   1     1123.93     1010.51      7.92 o 
   1   6   1      127.46      152.06      1.93 o 
   2   6   1      321.73      301.58      2.93 o 
   3   6   1      965.46      981.08      8.03 o 
   4   6   1      385.70      379.09      3.69 o 
   5   6   1      303.92      307.29      3.01 o 
   6   6   1      219.25      251.26      2.55 o 
   7   6   1       29.83       30.61      1.10 o 
   8   6   1       69.75       65.30      1.49 o 
   9   6   1       65.24       66.50      1.76 o 
  10   6   1        0.23        0.37      1.08 o 
  11   6   1       46.12       42.80      2.23 o 
  12   6   1      147.02      156.78      3.58 o 
  13   6   1       28.68       35.65      2.27 o 
  14   6   1       12.24       16.60      2.18 o 
  15   6   1        1.98        2.51      2.28 o 
  16   6   1       50.43       60.18      3.92 o 
  17   6   1       28.04       28.82      3.32 o 
  18   6   1       10.21        8.41      3.35 o 
  19   6   1        6.34        2.73      4.75 o 
  20   6   1        8.90       14.96      7.48 o 
 -20   7   1        0.07       10.06      5.25 o 
 -19   7   1       22.37       40.24      6.65 o 
 -18   7   1        0.34       14.63      5.58 o 
 -17   7   1       15.30       18.50      3.69 o 
 -16   7   1        9.38       14.69      3.28 o 
 -15   7   1        0.20        4.07      2.08 o 
 -14   7   1       36.18       69.06      3.55 o 
 -13   7   1       21.36       24.40      2.08 o 
 -12   7   1      113.41      148.20      3.90 o 
 -11   7   1      654.77      630.96      7.54 o 
 -10   7   1      366.81      375.79      4.92 o 
  -9   7   1      106.19      115.06      2.09 o 
  -7   7   1      850.48      858.47      6.91 o 
  -6   7   1      110.24      127.09      1.74 o 
  -5   7   1       67.25      140.94      3.54 o 
  -4   7   1     1690.07     1736.26     13.06 o 
  -3   7   1        8.36       13.41      2.06 o 
  -2   7   1      508.39      593.37      4.99 o 
  -1   7   1      191.17      181.86      3.53 o 
   0   7   1     2496.22     2469.51     17.88 o 
   1   7   1      352.68      326.67      2.94 o 
   2   7   1      423.16      406.78      3.54 o 
   3   7   1      898.34      878.62      7.17 o 
   4   7   1     1472.58     1359.31     10.29 o 
   5   7   1       95.27       80.59      1.47 o 
   6   7   1      529.90      451.60      4.10 o 
   7   7   1      168.83      157.47      2.18 o 
   8   7   1      530.59      529.98      5.46 o 
   9   7   1        0.69        1.18      0.95 o 
  10   7   1      199.73      170.15      3.47 o 
  11   7   1        6.78        8.10      1.58 o 
  12   7   1      102.29      103.22      3.07 o 
  13   7   1      355.30      333.27      6.47 o 
  14   7   1       65.60       71.57      3.10 o 
  15   7   1        4.22        5.99      2.41 o 
  16   7   1       58.68       56.29      3.64 o 
  17   7   1       22.74       13.49      3.40 o 
  18   7   1        0.12        1.75      4.53 o 
  19   7   1       88.54       75.73     10.89 o 
 -19   8   1       31.35       43.35     12.51 o 
 -18   8   1       31.76       42.87      6.79 o 
 -17   8   1        0.25        3.43      3.08 o 
 -16   8   1        0.38        0.74      3.24 o 
 -15   8   1       25.10       24.01      2.58 o 
 -14   8   1       42.88       41.90      3.10 o 
 -13   8   1       83.16       76.27      3.72 o 
 -12   8   1      467.61      409.11      6.13 o 
 -11   8   1      772.82      697.61     10.38 o 
 -10   8   1       30.34       32.92      1.89 o 
  -9   8   1      107.19      103.30      2.33 o 
  -8   8   1       50.12       64.90      1.74 o 
  -7   8   1        4.39        6.15      0.75 o 
  -6   8   1       67.48       51.30      1.34 o 
  -5   8   1       13.67       25.19      1.03 o 
  -4   8   1      494.52      434.25      4.06 o 
  -3   8   1      276.44      332.77      3.44 o 
  -2   8   1      622.07      679.82      5.73 o 
  -1   8   1      760.02     1002.27     22.72 o 
   0   8   1     8195.45     8460.33     59.20 o 
   1   8   1       77.15       79.76      3.38 o 
   2   8   1     1216.75     1340.60     10.52 o 
   3   8   1      177.65      207.26      3.36 o 
   4   8   1       15.90       22.13      0.96 o 
   5   8   1        2.34        2.30      0.55 o 
   6   8   1       85.97       73.45      1.48 o 
   7   8   1       77.96       61.90      1.66 o 
   8   8   1       84.65       77.99      2.15 o 
   9   8   1        0.68       -0.81      0.95 o 
  10   8   1        0.92        0.21      1.14 o 
  11   8   1        4.78        2.87      1.46 o 
  12   8   1       11.97        9.17      1.71 o 
  13   8   1      364.47      313.50      5.69 o 
  14   8   1        1.76       -0.78      2.24 o 
  15   8   1        0.35       -1.79      2.29 o 
  16   8   1       20.82       19.90      3.70 o 
  17   8   1       21.77       21.90      3.96 o 
  18   8   1        2.85        4.03      4.68 o 
  19   8   1        0.56        7.30      6.95 o 
 -19   9   1        0.12       15.19      8.27 o 
 -18   9   1        2.19       10.70      8.12 o 
 -17   9   1       12.13       12.80      5.25 o 
 -16   9   1        0.28        4.63      4.88 o 
 -15   9   1        2.16        2.24      3.25 o 
 -14   9   1        7.19        6.49      2.17 o 
 -13   9   1      259.51      239.67      5.96 o 
 -12   9   1      285.88      271.02      7.66 o 
 -11   9   1      182.46      163.92      3.74 o 
 -10   9   1      209.72      220.96      3.80 o 
  -9   9   1       95.03       82.52      2.32 o 
  -8   9   1      127.40      123.86      2.51 o 
  -7   9   1      157.66      175.59      2.90 o 
  -6   9   1      148.78      151.63      2.49 o 
  -5   9   1       18.16       24.51      1.16 o 
  -4   9   1       28.64       27.43      1.14 o 
  -3   9   1      399.68      436.28      4.18 o 
  -2   9   1       63.73       57.41      1.75 o 
  -1   9   1        2.18       28.97      2.69 o 
   0   9   1     1706.14     1607.64     12.59 o 
   1   9   1      119.66      102.72      2.00 o 
   2   9   1      222.74      183.22      2.30 o 
   3   9   1       46.18       42.63      1.30 o 
   4   9   1       55.86       60.85      1.51 o 
   5   9   1       32.94       39.99      1.40 o 
   6   9   1       27.18       25.14      1.39 o 
   7   9   1      173.41      174.77      2.97 o 
   8   9   1      129.37      125.93      2.64 o 
   9   9   1        1.72        1.25      1.16 o 
  10   9   1       98.87       98.81      2.72 o 
  11   9   1        6.02        5.58      1.42 o 
  12   9   1      378.22      315.29      5.67 o 
  13   9   1      266.37      215.57      5.18 o 
  14   9   1       14.20        8.09      2.52 o 
  15   9   1        0.22        5.09      3.13 o 
  16   9   1       87.62       86.15      7.84 o 
  17   9   1        0.37       -0.33      3.95 o 
  18   9   1       10.55       14.41      5.38 o 
 -18  10   1        0.10        9.42      8.74 o 
 -17  10   1       33.63       28.96      6.33 o 
 -16  10   1       12.31       18.25      3.75 o 
 -15  10   1        2.43        8.00      3.06 o 
 -14  10   1        0.04        1.46      2.18 o 
 -13  10   1       54.63       46.47      3.32 o 
 -12  10   1        7.56       14.34      2.47 o 
 -11  10   1       80.00       85.07      3.42 o 
 -10  10   1      168.68      153.23      3.43 o 
  -9  10   1      157.95      144.68      2.97 o 
  -8  10   1      540.70      515.38      5.77 o 
  -7  10   1     1021.97      928.68      9.25 o 
  -6  10   1        7.72       19.23      1.53 o 
  -5  10   1       18.94       32.81      1.60 o 
  -4  10   1       94.32      111.49      2.08 o 
  -3  10   1        0.30        0.54      0.74 o 
  -2  10   1      148.32      151.08      2.36 o 
  -1  10   1      257.21      250.67      3.02 o 
   0  10   1      680.36      678.47      6.22 o 
   1  10   1      588.09      558.50      5.19 o 
   2  10   1        8.75       14.16      0.97 o 
   3  10   1       18.30       24.69      1.29 o 
   4  10   1       40.30       34.34      1.44 o 
   5  10   1      130.55      127.73      2.44 o 
   6  10   1      163.41      146.54      2.78 o 
   7  10   1       33.65       27.94      1.68 o 
   8  10   1        4.71        2.89      1.26 o 
   9  10   1       53.69       52.92      2.30 o 
  10  10   1       26.36       28.77      1.94 o 
  11  10   1      263.20      245.10      4.53 o 
  12  10   1       84.08       86.79      3.37 o 
  13  10   1      184.96      166.38      4.73 o 
  14  10   1       32.44       29.58      4.75 o 
  15  10   1        0.60       -0.21      3.61 o 
  16  10   1       13.74       17.70      4.36 o 
  17  10   1        0.67        9.36      4.14 o 
  18  10   1       43.68       55.13      9.65 o 
 -18  11   1       10.20       16.09      5.60 o 
 -17  11   1        1.87        2.62      8.29 o 
 -16  11   1        1.95        3.70      4.78 o 
 -15  11   1       41.40       38.79      4.35 o 
 -14  11   1       14.01       13.16      3.18 o 
 -13  11   1        0.19        0.88      2.38 o 
 -12  11   1       18.46       20.69      2.60 o 
 -11  11   1       54.60       52.14      3.39 o 
 -10  11   1        9.52        7.17      1.60 o 
  -9  11   1      137.99      142.38      3.28 o 
  -8  11   1      214.89      256.06      3.81 o 
  -7  11   1      348.31      311.03      4.60 o 
  -6  11   1      106.11      103.26      2.71 o 
  -5  11   1        0.38       -1.11      1.11 o 
  -4  11   1       13.08       21.93      1.60 o 
  -3  11   1        0.50        1.33      0.93 o 
  -2  11   1        4.80        3.53      1.00 o 
  -1  11   1      159.89      131.32      2.54 o 
   0  11   1        3.84        7.97      1.05 o 
   1  11   1       10.55        2.82      1.00 o 
   2  11   1        8.44        3.03      0.97 o 
   3  11   1        0.33        3.79      1.03 o 
   4  11   1        1.35       -0.30      0.95 o 
   5  11   1       27.12       26.94      1.47 o 
   6  11   1      199.05      209.22      3.41 o 
   7  11   1      130.63      152.90      3.42 o 
   8  11   1       75.01       62.89      2.58 o 
   9  11   1      201.72      191.43      3.93 o 
  10  11   1      345.53      341.68      5.40 o 
  11  11   1        2.76        0.91      1.51 o 
  12  11   1      249.57      215.07      5.80 o 
  13  11   1      177.29      163.50      6.44 o 
  14  11   1       15.78       16.87      3.58 o 
  15  11   1        9.34       13.42      4.23 o 
  16  11   1        5.21       19.15      4.52 o 
  17  11   1        0.40        8.02      4.21 o 
 -17  12   1        1.40       11.09      8.58 o 
 -16  12   1        7.27       20.49      5.59 o 
 -15  12   1       19.86       22.54      5.00 o 
 -14  12   1        7.99        6.62      3.10 o 
 -13  12   1       80.02       75.28      5.12 o 
 -12  12   1      240.85      214.61      6.34 o 
 -11  12   1      149.14      148.84      5.68 o 
 -10  12   1       24.28       21.41      2.38 o 
  -9  12   1      244.26      230.86      4.55 o 
  -8  12   1       55.79       51.39      2.14 o 
  -7  12   1        8.31       12.97      1.71 o 
  -6  12   1      257.11      253.58      4.16 o 
  -5  12   1      171.93      148.23      3.16 o 
  -4  12   1      179.96      189.87      3.51 o 
  -3  12   1        0.09       -0.80      1.17 o 
  -2  12   1        3.30       42.19      4.33 o 
  -1  12   1      362.22      373.61      4.68 o 
   0  12   1      995.88      998.56      9.58 o 
   1  12   1        4.09        8.37      1.82 o 
   2  12   1       26.15       32.42      1.55 o 
   3  12   1       77.57       89.44      2.28 o 
   4  12   1      102.70       95.12      2.34 o 
   5  12   1       76.02       89.46      2.49 o 
   6  12   1      165.42      156.05      3.11 o 
   7  12   1       58.62       69.52      2.45 o 
   8  12   1      577.97      571.78      7.69 o 
   9  12   1        6.14        4.89      1.78 o 
  10  12   1        6.84       10.23      1.83 o 
  11  12   1       28.58       24.03      3.32 o 
  12  12   1       59.37       60.40      4.10 o 
  13  12   1       31.03       26.26      3.85 o 
  14  12   1       24.99       31.07      4.92 o 
  15  12   1        1.41       10.57      4.04 o 
  16  12   1        1.41       11.95      4.21 o 
  17  12   1       12.36       19.08      8.61 o 
 -16  13   1        2.92        8.38      5.10 o 
 -15  13   1        1.24        6.59      4.48 o 
 -14  13   1        0.00       11.04      3.30 o 
 -13  13   1       50.64       49.77      6.87 o 
 -12  13   1        2.35        5.33      2.92 o 
 -11  13   1       22.71       19.05      2.86 o 
 -10  13   1        0.28        4.45      2.25 o 
  -9  13   1       26.60       29.19      2.90 o 
  -8  13   1       14.42       11.41      1.69 o 
  -7  13   1       86.61       73.75      2.96 o 
  -6  13   1      597.85      553.12      7.26 o 
  -5  13   1      167.86      150.06      3.45 o 
  -4  13   1        5.61        2.72      1.41 o 
  -3  13   1       82.31       82.55      2.55 o 
  -2  13   1       30.45       27.40      1.84 o 
  -1  13   1       14.43       16.33      1.41 o 
   0  13   1        0.02        1.44      1.09 o 
   1  13   1       77.90       69.46      2.16 o 
   2  13   1       96.19      110.03      2.44 o 
   3  13   1        0.15        0.01      1.06 o 
   4  13   1       28.28       49.61      2.24 o 
   5  13   1        0.30        0.39      1.67 o 
   6  13   1      233.88      200.60      4.37 o 
   7  13   1        3.21        6.13      1.56 o 
   8  13   1       84.59       86.44      2.91 o 
   9  13   1        0.70        3.53      2.79 o 
  10  13   1        8.09        5.16      2.60 o 
  11  13   1        0.04        1.16      2.75 o 
  12  13   1       26.88       27.36      4.08 o 
  13  13   1       73.96       66.71      5.54 o 
  14  13   1        8.83        4.55      8.25 o 
  15  13   1       61.48       52.72      8.12 o 
  16  13   1       73.95       85.12     11.90 o 
 -15  14   1       78.61       81.63      7.64 o 
 -14  14   1       19.99       33.00      5.65 o 
 -13  14   1       89.98       77.92      5.46 o 
 -12  14   1       63.96       58.97      4.89 o 
 -11  14   1       43.39       56.89      5.17 o 
 -10  14   1        0.02       -1.40      2.18 o 
  -9  14   1        4.75        8.07      2.31 o 
  -8  14   1        1.65        3.02      1.96 o 
  -7  14   1       50.21       45.41      2.86 o 
  -6  14   1        5.12        5.91      1.94 o 
  -5  14   1       33.57       38.13      2.82 o 
  -4  14   1       16.98       15.33      1.93 o 
  -3  14   1       12.04        6.83      1.71 o 
  -2  14   1       28.87       32.30      2.28 o 
  -1  14   1        0.53        1.04      1.53 o 
   0  14   1        4.38        4.25      1.42 o 
   1  14   1        0.97       -1.87      1.87 o 
   2  14   1      220.22      227.97      4.15 o 
   3  14   1       20.82       35.73      2.34 o 
   4  14   1       34.46       37.49      2.43 o 
   5  14   1        4.44        3.22      1.58 o 
   6  14   1      182.86      180.06      4.27 o 
   7  14   1       52.58       58.05      3.01 o 
   8  14   1        0.28       11.44      2.44 o 
   9  14   1       87.05       96.89      4.47 o 
  10  14   1        4.96        9.37      3.42 o 
  11  14   1      196.35      174.98      5.70 o 
  12  14   1       59.46       49.38      5.02 o 
  13  14   1       55.01       52.76      5.61 o 
  14  14   1        1.41       16.82      8.40 o 
  15  14   1        0.51        8.18      6.85 o 
 -14  15   1        0.36       14.44      5.98 o 
 -13  15   1        5.48        8.66      4.42 o 
 -12  15   1        1.12        8.01      3.18 o 
 -11  15   1       44.87       46.80      5.10 o 
 -10  15   1        1.48        1.18      2.76 o 
  -9  15   1        0.22        3.40      2.77 o 
  -8  15   1       22.44       17.02      2.39 o 
  -7  15   1        0.38        2.96      2.40 o 
  -6  15   1       14.21       19.05      2.31 o 
  -5  15   1       29.39       27.85      2.53 o 
  -4  15   1        7.81        8.88      2.00 o 
  -3  15   1        0.12        2.91      1.90 o 
  -2  15   1        1.52        2.90      1.76 o 
  -1  15   1       20.57       14.96      1.98 o 
   0  15   1       65.40       64.77      2.88 o 
   1  15   1        0.61        2.36      1.52 o 
   2  15   1       99.62       90.87      4.05 o 
   3  15   1      148.79      142.54      3.78 o 
   4  15   1       13.71       15.20      1.99 o 
   5  15   1       66.15       71.11      3.33 o 
   6  15   1       15.49       23.59      3.75 o 
   7  15   1       31.51       47.86      5.35 o 
   8  15   1      223.74      212.99      5.97 o 
   9  15   1       30.93       44.27      4.07 o 
  10  15   1       69.46       77.31      4.89 o 
  11  15   1       16.48       32.84      3.94 o 
  12  15   1      194.08      183.08      7.57 o 
  13  15   1       11.04       19.34      6.93 o 
  14  15   1        1.71       17.73     11.78 o 
 -13  16   1       32.69       44.26      9.71 o 
 -12  16   1       26.97       32.10      8.41 o 
 -11  16   1        0.12        8.30      6.21 o 
 -10  16   1       52.26       50.89      5.43 o 
  -9  16   1      165.15      152.73      6.65 o 
  -8  16   1       28.43       31.78      3.36 o 
  -7  16   1        3.67        6.07      3.72 o 
  -6  16   1        7.08       10.16      2.24 o 
  -5  16   1       51.94       54.74      3.38 o 
  -4  16   1        0.84        6.12      2.02 o 
  -3  16   1      120.82      111.27      3.86 o 
  -2  16   1      123.73      113.62      3.91 o 
  -1  16   1      145.53      148.92      5.39 o 
   0  16   1        7.46        2.11      2.08 o 
   1  16   1        0.31        1.93      3.95 o 
   2  16   1       17.05       18.02      2.81 o 
   3  16   1       29.21       25.53      2.85 o 
   4  16   1       30.62       45.12      2.94 o 
   5  16   1        7.66       11.80      4.47 o 
   6  16   1      444.88      415.96      9.09 o 
   7  16   1      109.66      106.83      7.09 o 
   8  16   1      186.53      169.04      6.75 o 
   9  16   1       94.11      100.72      5.74 o 
  10  16   1        7.48       14.99      4.14 o 
  11  16   1       36.13       42.23      6.56 o 
  12  16   1       22.82       37.61      5.29 o 
  13  16   1        0.42       13.35     10.76 o 
 -12  17   1       33.25       52.39      8.51 o 
 -11  17   1        4.07       10.44      6.49 o 
 -10  17   1        1.25       13.79      4.70 o 
  -9  17   1       35.02       34.06      6.80 o 
  -8  17   1        3.04        4.86      3.15 o 
  -7  17   1       70.69       61.07      4.59 o 
  -6  17   1      308.32      304.08     10.13 o 
  -5  17   1       52.81       65.76      4.48 o 
  -4  17   1       12.24       15.59      3.00 o 
  -3  17   1      100.46      106.89      5.77 o 
  -2  17   1       18.88       25.22      2.82 o 
  -1  17   1        6.48        2.84      2.26 o 
   0  17   1       31.01       31.38      3.06 o 
   1  17   1       20.22       17.42      3.78 o 
   2  17   1        0.54        4.59      2.21 o 
   3  17   1        4.20        9.73      2.55 o 
   4  17   1       18.17       22.76      3.54 o 
   5  17   1       87.17      115.55      5.64 o 
   6  17   1      157.34      139.80      6.13 o 
   7  17   1        6.82       17.72      3.37 o 
   8  17   1      126.58      128.57      6.19 o 
   9  17   1       15.99       22.58      4.05 o 
  10  17   1        1.55       10.83      4.55 o 
  11  17   1       11.03        8.12      5.43 o 
 -10  18   1       35.13       38.17      7.18 o 
  -9  18   1        5.85       15.89      4.46 o 
  -8  18   1        1.05       16.97      4.44 o 
  -7  18   1       69.75       60.56      6.80 o 
  -6  18   1       87.27       90.50      8.80 o 
  -5  18   1       63.29       80.51      5.62 o 
  -4  18   1       49.91       53.96      7.73 o 
  -3  18   1        2.08       12.34      3.22 o 
  -2  18   1        0.28        5.51      4.44 o 
  -1  18   1        7.94       20.31      4.75 o 
   0  18   1       51.97       60.12      6.13 o 
   1  18   1       19.42       24.30      3.67 o 
   2  18   1        6.02       15.00      4.33 o 
   3  18   1       28.44       41.95      5.41 o 
   4  18   1       57.47       63.44      6.71 o 
   5  18   1       97.53       92.76      6.98 o 
   6  18   1       38.09       53.64      4.63 o 
   7  18   1        4.22       19.61      3.62 o 
   8  18   1       30.79       36.15      4.25 o 
   9  18   1       10.13       36.54      5.09 o 
  10  18   1        6.48       13.40     10.16 o 
  -8  19   1        0.08       12.29      5.67 o 
  -7  19   1      137.64      149.21     20.61 o 
  -6  19   1       11.79       18.64      5.14 o 
  -5  19   1        0.05        8.35      5.52 o 
  -4  19   1        0.70       15.48      3.58 o 
  -3  19   1        1.83       10.42      3.46 o 
  -2  19   1        0.35       13.18      3.17 o 
  -1  19   1        8.48       16.16      3.59 o 
   0  19   1       78.22       82.76      6.76 o 
   1  19   1        3.31       22.11      4.42 o 
   2  19   1       35.74       49.03      5.68 o 
   3  19   1       83.03       97.31      6.97 o 
   4  19   1       28.14       42.90      6.43 o 
   5  19   1        0.17       18.05      4.46 o 
   6  19   1        6.02       27.28      7.26 o 
   7  19   1       11.65       57.18     17.71 o 
  -5  20   1        0.94       17.93      8.40 o 
  -4  20   1       42.05       60.57     12.59 o 
  -3  20   1        8.43       42.94      7.41 o 
  -2  20   1       43.15       61.12      8.41 o 
  -1  20   1        2.06       24.09      6.73 o 
   0  20   1       22.14       43.19      8.06 o 
   1  20   1        1.08       24.03      7.00 o 
   2  20   1        2.01       20.75     10.92 o 
   3  20   1        2.76       28.66      7.02 o 
   4  20   1       20.87       48.09      8.25 o 
 -20   0   2       47.34       61.87      8.18 o 
 -19   0   2       32.69       46.64      7.45 o 
 -18   0   2      105.27      126.28     12.92 o 
 -17   0   2      148.15      168.89      8.51 o 
 -16   0   2       21.27       24.09      2.46 o 
 -15   0   2      119.78      123.98      4.22 o 
 -14   0   2       37.88       48.60      2.94 o 
 -13   0   2      232.60      189.86      4.99 o 
 -12   0   2     1024.99      801.12     13.97 o 
 -11   0   2        0.28        2.28      1.45 o 
 -10   0   2      101.53      104.27      4.15 o 
  -9   0   2      272.89      202.39      4.31 o 
  -8   0   2       10.61       19.30      1.55 o 
  -7   0   2     4070.73     4223.15     51.19 o 
  -6   0   2      361.71      374.86      5.74 o 
  -5   0   2     2878.73     3115.32     36.49 o 
  -4   0   2     3439.11     3765.03     46.97 o 
  -3   0   2      162.45      134.37      2.79 o 
  -2   0   2        0.26       -0.65      0.65 o 
  -1   0   2     1434.00     1212.65     18.95 o 
   0   0   2     1072.68      974.31     12.98 o 
   1   0   2     1355.30     1723.46     24.49 o 
   2   0   2     3919.06     4447.96     43.62 o 
   3   0   2       84.28      103.98      2.17 o 
   4   0   2      351.47      300.90      3.94 o 
   5   0   2        0.00        3.12      1.12 o 
   6   0   2      810.94      984.33     12.13 o 
   7   0   2       41.48       56.04      1.97 o 
   8   0   2      128.52      155.15      3.76 o 
   9   0   2      963.51      961.91     13.69 o 
  10   0   2      906.30      821.37     12.24 o 
  11   0   2      745.05      773.66     11.88 o 
  12   0   2      312.69      334.46      8.53 o 
  13   0   2     1187.79     1117.95     27.63 o 
  14   0   2      375.95      304.19      8.62 o 
  15   0   2      173.09      180.02      6.75 o 
  16   0   2        0.84        1.48      2.70 o 
  17   0   2       60.81       71.82     10.47 o 
  18   0   2       67.22       74.82      7.26 o 
  19   0   2       38.28       59.63      9.79 o 
  20   0   2      217.77      228.89     15.36 o 
 -20   1   2        8.22       17.29      9.21 o 
 -19   1   2      296.22      314.83     13.60 o 
 -18   1   2       59.71       85.79      6.96 o 
 -17   1   2       12.13       24.19      3.49 o 
 -16   1   2        0.05        3.44      1.20 o 
 -15   1   2       43.11       44.70      2.12 o 
 -14   1   2       12.52        9.35      1.34 o 
 -13   1   2     1115.41     1053.79     10.85 o 
 -12   1   2      268.85      235.82      3.78 o 
 -11   1   2       13.30       10.39      1.20 o 
 -10   1   2      221.07      192.72      2.95 o 
  -9   1   2      162.11      140.10      2.36 o 
  -8   1   2      428.55      415.05      4.47 o 
  -7   1   2      793.14      874.33      8.06 o 
  -6   1   2       26.42       33.79      1.06 o 
  -5   1   2      298.72      307.85      3.94 o 
  -4   1   2     1117.03     1126.60      9.72 o 
  -3   1   2     1359.40     1387.12     13.24 o 
  -2   1   2      810.27      796.39      7.00 o 
  -1   1   2     1459.38     1588.27     14.93 o 
   0   1   2       73.09       66.01      1.56 o 
   1   1   2       37.85       39.29      0.93 o 
   2   1   2      264.57      270.47      2.50 o 
   3   1   2      254.18      259.73      2.52 o 
   4   1   2      117.94      110.98      1.51 o 
   5   1   2      576.32      582.56      5.01 o 
   6   1   2      252.47      300.07      3.22 o 
   7   1   2        5.66        4.87      0.76 o 
   8   1   2       40.85       42.22      1.45 o 
   9   1   2      362.37      329.38      4.33 o 
  10   1   2      164.78      154.00      3.14 o 
  11   1   2       55.83       51.03      2.22 o 
  12   1   2      461.60      347.52      5.45 o 
  13   1   2      147.29      116.03      3.94 o 
  14   1   2       72.83       60.52      3.17 o 
  15   1   2        0.22        3.40      1.95 o 
  16   1   2       10.94        8.77      2.21 o 
  17   1   2       17.28       15.94      3.50 o 
  18   1   2       20.05       18.11      3.78 o 
  19   1   2       16.59        8.62      7.66 o 
  20   1   2        2.24       16.81      5.67 o 
 -21   2   2       20.42       58.62     11.34 o 
 -20   2   2        2.50        4.20      3.63 o 
 -19   2   2        8.82       19.93      3.89 o 
 -18   2   2       23.29       26.46      3.64 o 
 -17   2   2        6.96       13.52      2.93 o 
 -16   2   2        0.19        2.49      1.53 o 
 -15   2   2       30.27       31.49      2.01 o 
 -14   2   2        4.63        5.52      1.24 o 
 -13   2   2       96.91       80.84      2.48 o 
 -12   2   2        3.27        3.79      1.20 o 
 -11   2   2      244.51      245.36      3.93 o 
 -10   2   2       49.53       40.04      1.61 o 
  -9   2   2      189.11      161.48      2.58 o 
  -8   2   2       60.81       56.42      1.45 o 
  -7   2   2      642.30      592.71      5.82 o 
  -6   2   2      512.87      496.43      5.11 o 
  -5   2   2     2168.37     2128.99     19.72 o 
  -4   2   2     2241.26     2230.49     19.31 o 
  -3   2   2       54.14       52.46      1.26 o 
  -2   2   2      987.85      948.52     10.07 o 
  -1   2   2       33.05       17.48      0.81 o 
   0   2   2      285.88      387.42      4.04 o 
   1   2   2       50.39       81.39      1.21 o 
   2   2   2       69.00       46.15      0.98 o 
   3   2   2     1109.61     1235.67     10.85 o 
   4   2   2     1329.66     1252.97     10.91 o 
   5   2   2      557.24      596.52      5.86 o 
   6   2   2     1855.13     1825.98     16.74 o 
   7   2   2        7.52        7.81      0.75 o 
   8   2   2       91.23       87.40      1.94 o 
   9   2   2        0.10        0.22      0.84 o 
  10   2   2      159.78      137.16      2.93 o 
  11   2   2       12.98       13.23      1.66 o 
  12   2   2       18.37       15.53      1.93 o 
  13   2   2       22.67       16.36      1.91 o 
  14   2   2       17.40       19.96      2.20 o 
  15   2   2        2.27        2.65      1.74 o 
  16   2   2       14.05       13.66      2.34 o 
  17   2   2        2.00       -0.70      4.33 o 
  18   2   2        7.25        7.66      3.51 o 
  19   2   2       35.33       44.81      6.51 o 
  20   2   2        7.36        7.50      5.25 o 
 -21   3   2        4.00       44.78     10.18 o 
 -20   3   2        0.62        9.03      3.52 o 
 -19   3   2      152.76      151.25      5.99 o 
 -18   3   2       49.43       64.13      8.40 o 
 -17   3   2       20.46       16.90      2.77 o 
 -16   3   2        7.10       14.43      2.04 o 
 -15   3   2       12.75       22.34      1.98 o 
 -14   3   2        0.32        1.87      1.35 o 
 -13   3   2      193.30      188.05      3.80 o 
 -12   3   2       21.87       26.24      1.66 o 
 -11   3   2        0.09       -0.54      0.94 o 
 -10   3   2        4.24        5.92      1.02 o 
  -9   3   2      284.28      278.40      3.57 o 
  -8   3   2      370.73      333.40      3.88 o 
  -7   3   2     1539.94     1633.79     14.67 o 
  -6   3   2        3.91        0.39      0.67 o 
  -5   3   2      639.08      689.98      6.96 o 
  -4   3   2       75.59       76.95      1.73 o 
  -3   3   2      442.37      450.68      4.63 o 
  -2   3   2     1609.54     1679.58     14.71 o 
  -1   3   2     1324.19     1461.13     19.17 o 
   0   3   2     1648.48     1802.65     16.28 o 
   1   3   2      331.79      339.36      3.47 o 
   2   3   2      189.53      158.59      1.96 o 
   3   3   2      508.66      517.02      5.52 o 
   4   3   2       62.87       60.55      1.44 o 
   5   3   2     2507.84     2602.51     24.40 o 
   6   3   2       54.65       66.73      1.79 o 
   7   3   2     1140.68     1159.31     11.31 o 
   8   3   2     2788.07     2776.59     25.23 o 
   9   3   2      473.93      445.10      5.99 o 
  10   3   2      165.49      162.02      3.50 o 
  11   3   2      105.92       91.79      2.89 o 
  12   3   2      204.77      164.84      3.97 o 
  13   3   2       95.02       83.92      3.02 o 
  14   3   2       87.09       72.01      2.92 o 
  15   3   2        1.17       -1.54      1.54 o 
  16   3   2       12.24       13.65      2.18 o 
  17   3   2       22.87       20.41      3.67 o 
  18   3   2       30.27       29.74      4.35 o 
  19   3   2       43.95       43.11      6.55 o 
  20   3   2       14.94       21.17      5.86 o 
 -20   4   2       56.59       76.26      5.85 o 
 -19   4   2       44.64       78.55      8.44 o 
 -18   4   2       52.46       58.81      6.08 o 
 -17   4   2       13.89       17.28      3.65 o 
 -16   4   2        0.24        4.65      1.96 o 
 -15   4   2       73.46       69.18      2.67 o 
 -14   4   2       13.42       19.04      1.80 o 
 -13   4   2      842.17      734.87      9.42 o 
 -12   4   2      469.32      375.97      5.51 o 
 -11   4   2        3.51        1.55      1.04 o 
 -10   4   2       14.69       11.63      1.20 o 
  -9   4   2       20.34       22.43      1.18 o 
  -8   4   2        0.64       -0.36      0.72 o 
  -7   4   2      166.43      217.74      3.18 o 
  -6   4   2      970.32      952.64      9.45 o 
  -5   4   2     1023.37     1036.28      9.63 o 
  -4   4   2       33.99       46.45      1.33 o 
  -3   4   2        8.39        4.13      0.70 o 
  -2   4   2       24.73       28.61      1.03 o 
  -1   4   2      437.24      426.21      4.42 o 
   0   4   2       68.63       62.40      1.32 o 
   1   4   2       47.70       67.39      1.34 o 
   2   4   2      386.61      407.23      4.09 o 
   3   4   2        0.91        2.49      0.59 o 
   4   4   2      101.32      137.33      2.33 o 
   5   4   2      176.29      166.13      2.74 o 
   6   4   2      653.44      692.36      7.27 o 
   7   4   2        0.72        1.34      0.87 o 
   8   4   2        4.74       13.13      1.28 o 
   9   4   2      445.73      425.68      5.46 o 
  10   4   2        0.00       -1.22      1.22 o 
  11   4   2      344.81      336.39      5.66 o 
  12   4   2       27.94       16.10      1.83 o 
  13   4   2      215.84      185.74      4.13 o 
  14   4   2      129.50      111.39      3.39 o 
  15   4   2       15.47       17.07      2.17 o 
  16   4   2        1.48        2.64      1.81 o 
  17   4   2        3.35        3.37      3.10 o 
  18   4   2       33.26       37.29      4.31 o 
  19   4   2       15.09        9.99      5.86 o 
 -20   5   2        1.75       11.18      4.49 o 
 -19   5   2      106.63      130.77      6.97 o 
 -18   5   2        4.55        4.40      2.43 o 
 -17   5   2        2.69        4.04      3.01 o 
 -16   5   2       22.48       33.88      3.06 o 
 -15   5   2        0.13        5.01      1.38 o 
 -14   5   2       84.42       75.07      2.78 o 
 -13   5   2      870.59      821.14     10.32 o 
 -12   5   2       86.08       70.69      2.55 o 
 -11   5   2      811.65      819.24     10.08 o 
 -10   5   2       35.62       38.66      1.89 o 
  -9   5   2      414.73      434.76      5.22 o 
  -8   5   2        2.23       -0.67      0.84 o 
  -7   5   2       35.31       31.72      1.38 o 
  -6   5   2       73.33       68.05      2.00 o 
  -5   5   2       80.65       57.35      1.62 o 
  -4   5   2      579.12      532.51      5.75 o 
  -3   5   2     1311.44     1242.39     11.54 o 
  -2   5   2     3834.36     3638.16     36.17 o 
  -1   5   2     2582.15     2749.63     24.13 o 
   0   5   2        2.45       24.88      1.21 o 
   1   5   2        1.64       -0.01      0.70 o 
   2   5   2      351.57      364.55      3.87 o 
   3   5   2       49.84       53.46      1.52 o 
   4   5   2        4.78       12.57      1.00 o 
   5   5   2      366.35      389.59      4.98 o 
   6   5   2      132.82      122.88      2.64 o 
   7   5   2      253.04      256.40      3.84 o 
   8   5   2     1914.53     1817.84     17.27 o 
   9   5   2       28.88       32.90      1.81 o 
  10   5   2       21.53       27.29      1.98 o 
  11   5   2       38.46       44.55      2.37 o 
  12   5   2      169.16      127.62      3.67 o 
  13   5   2      133.60      105.31      3.31 o 
  14   5   2       21.55       22.17      2.16 o 
  15   5   2        5.20        2.03      1.61 o 
  16   5   2       24.47       26.61      2.82 o 
  17   5   2        1.68       -2.95      2.95 o 
  18   5   2        0.90       -0.48      3.25 o 
  19   5   2       12.27       10.72      6.01 o 
 -20   6   2        4.15       11.74      4.89 o 
 -19   6   2       27.87       38.15      5.03 o 
 -18   6   2        1.63        3.39      2.87 o 
 -17   6   2        7.82        8.65      2.55 o 
 -16   6   2        1.86        3.41      2.30 o 
 -15   6   2       75.49       81.91      3.13 o 
 -14   6   2        5.00        6.19      1.52 o 
 -13   6   2      869.72      756.05      9.79 o 
 -12   6   2       28.87       21.81      1.85 o 
 -11   6   2      549.97      525.30      6.97 o 
 -10   6   2        0.53       -1.08      1.08 o 
  -9   6   2       95.78       86.08      2.52 o 
  -8   6   2        5.58        5.68      1.13 o 
  -7   6   2      402.27      395.67      4.74 o 
  -6   6   2      185.87      184.31      2.56 o 
  -5   6   2     2853.33     2924.46     25.48 o 
  -4   6   2      933.05      834.48      8.53 o 
  -3   6   2      312.69      351.99      4.31 o 
  -2   6   2      807.10      715.33      8.08 o 
  -1   6   2      145.04      112.57      2.82 o 
   0   6   2        5.75        2.05      0.79 o 
   1   6   2       67.17       66.74      2.55 o 
   2   6   2      456.54      451.90      4.76 o 
   3   6   2      771.06      796.06      8.63 o 
   4   6   2      787.25      779.62      8.60 o 
   5   6   2     1266.20     1289.02     13.82 o 
   6   6   2     1628.22     1650.60     16.81 o 
   7   6   2       50.86       51.67      2.50 o 
   8   6   2      137.44      134.13      2.94 o 
   9   6   2       56.68       45.79      2.08 o 
  10   6   2       16.43       13.48      1.61 o 
  11   6   2       98.33       90.60      3.02 o 
  12   6   2       12.67        7.75      1.62 o 
  13   6   2       56.88       50.17      2.69 o 
  14   6   2        2.32        3.05      1.67 o 
  15   6   2        8.27        5.82      1.83 o 
  16   6   2       15.94       11.69      2.42 o 
  17   6   2        0.00       -0.78      3.16 o 
  18   6   2      106.02      104.83      7.57 o 
  19   6   2      178.99      177.89     18.74 o 
 -20   7   2        6.96       19.91     10.65 o 
 -19   7   2        3.29       14.32      3.57 o 
 -18   7   2        0.45        2.07      4.14 o 
 -17   7   2        0.09        0.36      2.18 o 
 -16   7   2       13.16       14.35      2.68 o 
 -15   7   2       15.46       12.88      2.09 o 
 -14   7   2       13.63       14.73      1.75 o 
 -13   7   2       34.90       40.21      2.27 o 
 -12   7   2      417.14      385.57      5.85 o 
 -11   7   2      282.90      274.79      4.68 o 
 -10   7   2      210.89      159.32      3.53 o 
  -9   7   2      261.12      251.78      4.26 o 
  -8   7   2      259.26      218.97      3.92 o 
  -7   7   2      189.20      184.34      3.06 o 
  -6   7   2      305.19      298.65      4.00 o 
  -5   7   2       18.28       18.62      1.30 o 
  -4   7   2        3.93        3.91      0.86 o 
  -3   7   2      541.82      489.29      5.67 o 
  -2   7   2      287.05      356.35      4.80 o 
  -1   7   2     4195.09     4295.10     42.19 o 
   0   7   2     5222.79     5354.37     49.54 o 
   1   7   2      288.20      356.70      7.03 o 
   2   7   2      323.50      397.11      4.63 o 
   3   7   2        0.78       -0.09      0.59 o 
   4   7   2       63.88       57.94      1.87 o 
   5   7   2       66.71       63.19      2.17 o 
   6   7   2      678.67      649.57      7.43 o 
   7   7   2      341.73      338.73      4.80 o 
   8   7   2      513.97      493.73      5.96 o 
   9   7   2      103.92      105.15      2.84 o 
  10   7   2       43.82       53.63      2.32 o 
  11   7   2      554.60      487.40      6.80 o 
  12   7   2       63.30       49.07      2.67 o 
  13   7   2       30.74       33.21      2.40 o 
  14   7   2        2.90        4.18      1.73 o 
  15   7   2        0.47        1.44      1.85 o 
  16   7   2        0.02       -2.43      2.61 o 
  17   7   2        6.18        9.39      3.52 o 
  18   7   2        0.75        4.49      4.60 o 
  19   7   2       17.86        8.92      5.32 o 
 -19   8   2       10.37       13.87      8.62 o 
 -18   8   2        9.34       11.42      4.99 o 
 -17   8   2        4.36        7.80      2.63 o 
 -16   8   2        8.46        6.66      2.51 o 
 -15   8   2        0.18        3.62      2.26 o 
 -14   8   2       15.17       14.76      1.95 o 
 -13   8   2      605.89      575.23      7.85 o 
 -12   8   2        1.49        2.72      1.39 o 
 -11   8   2        1.96        0.31      1.24 o 
 -10   8   2       96.45       97.30      2.85 o 
  -9   8   2       61.77       51.54      2.22 o 
  -8   8   2       66.31       63.74      2.24 o 
  -7   8   2      267.55      234.01      3.86 o 
  -6   8   2      736.23      685.58      7.39 o 
  -5   8   2      192.85      201.44      3.40 o 
  -4   8   2      207.89      160.72      2.98 o 
  -3   8   2      138.05      154.55      2.90 o 
  -2   8   2      105.15      117.36      2.51 o 
  -1   8   2      113.69       89.92      2.77 o 
   0   8   2      693.90      680.34      7.36 o 
   1   8   2       83.15       92.31      3.08 o 
   2   8   2      144.26      133.73      2.12 o 
   3   8   2       15.05        9.80      0.92 o 
   4   8   2       74.82       74.26      2.17 o 
   5   8   2       83.96       72.81      2.24 o 
   6   8   2       76.74       66.29      2.38 o 
   7   8   2        0.14       -1.10      1.10 o 
   8   8   2      168.77      156.93      3.37 o 
   9   8   2        0.06       -1.13      1.13 o 
  10   8   2      349.71      304.99      4.63 o 
  11   8   2       15.40       15.50      1.62 o 
  12   8   2      333.67      297.81      5.42 o 
  13   8   2       29.30       36.82      2.53 o 
  14   8   2        0.07       -0.49      1.65 o 
  15   8   2        0.27       -0.95      2.45 o 
  16   8   2        4.47        3.02      3.12 o 
  17   8   2       38.38       36.40      4.79 o 
  18   8   2        0.45        7.81      4.83 o 
 -19   9   2       57.33       78.44      9.45 o 
 -18   9   2        0.04        5.21      4.56 o 
 -17   9   2       25.31       29.21      3.83 o 
 -16   9   2        2.41        4.34      2.40 o 
 -15   9   2        1.60        3.29      2.54 o 
 -14   9   2        5.66        5.94      2.17 o 
 -13   9   2      150.10      152.06      4.02 o 
 -12   9   2       38.00       47.40      2.43 o 
 -11   9   2      202.20      197.48      3.93 o 
 -10   9   2        7.27       11.19      1.54 o 
  -9   9   2      271.84      241.27      4.15 o 
  -8   9   2       59.28       52.30      2.20 o 
  -7   9   2       24.33       25.31      1.61 o 
  -6   9   2      398.58      378.13      5.19 o 
  -5   9   2       26.75       33.85      1.92 o 
  -4   9   2        0.29        0.92      1.05 o 
  -3   9   2       21.08       17.36      1.41 o 
  -2   9   2        7.28        9.69      1.13 o 
  -1   9   2     1944.99     1957.73     17.29 o 
   0   9   2      783.88      790.25      8.40 o 
   1   9   2       48.62       40.06      2.29 o 
   2   9   2      652.09      696.85      7.12 o 
   3   9   2       83.44       99.13      2.14 o 
   4   9   2        4.80        4.86      1.07 o 
   5   9   2       30.48       34.02      1.82 o 
   6   9   2      432.72      434.38      6.14 o 
   7   9   2        0.01       -0.53      1.19 o 
   8   9   2      305.97      277.34      4.56 o 
   9   9   2       11.91        9.41      1.48 o 
  10   9   2        0.70        0.45      1.13 o 
  11   9   2       17.63       15.89      1.77 o 
  12   9   2      128.95      127.86      3.41 o 
  13   9   2        1.33       -0.65      1.65 o 
  14   9   2       18.41       14.50      2.35 o 
  15   9   2       19.73       17.44      3.14 o 
  16   9   2       45.43       36.97      4.04 o 
  17   9   2       13.59        8.95      6.13 o 
  18   9   2        0.55       13.01      7.31 o 
 -18  10   2       44.94       59.07      8.61 o 
 -17  10   2        0.74        9.12      2.75 o 
 -16  10   2        0.20        2.66      2.32 o 
 -15  10   2       47.83       49.04      3.99 o 
 -14  10   2       18.48       18.16      2.86 o 
 -13  10   2      547.77      485.13      8.31 o 
 -12  10   2      107.15      107.03      3.91 o 
 -11  10   2      135.96      103.51      2.95 o 
 -10  10   2       65.49       56.23      2.61 o 
  -9  10   2        3.69        4.20      1.36 o 
  -8  10   2        1.86        0.72      1.20 o 
  -7  10   2       12.82       17.30      1.53 o 
  -6  10   2      507.13      460.20      6.06 o 
  -5  10   2        0.44       -1.17      1.17 o 
  -4  10   2      164.63      151.39      3.19 o 
  -3  10   2       44.20       46.96      2.23 o 
  -2  10   2        5.90        2.05      1.32 o 
  -1  10   2       36.04       40.35      1.82 o 
   0  10   2      454.79      448.90      5.29 o 
   1  10   2       51.24       61.99      2.78 o 
   2  10   2      111.35      115.51      2.63 o 
   3  10   2       41.98       44.92      1.86 o 
   4  10   2       21.18       15.77      1.54 o 
   5  10   2        0.25       -0.76      1.12 o 
   6  10   2       16.22       21.55      1.74 o 
   7  10   2       65.47       62.37      2.80 o 
   8  10   2        1.25        2.22      1.36 o 
   9  10   2      252.80      253.19      4.66 o 
  10  10   2       33.93       31.98      2.08 o 
  11  10   2       19.07       12.71      1.71 o 
  12  10   2      203.38      180.66      3.85 o 
  13  10   2        3.31        2.07      1.96 o 
  14  10   2       41.37       41.04      3.16 o 
  15  10   2       27.53       19.05      3.50 o 
  16  10   2        0.61       -1.71      3.98 o 
  17  10   2        0.77        3.49      6.65 o 
 -18  11   2       10.37       23.58     12.41 o 
 -17  11   2       47.45       49.45      7.37 o 
 -16  11   2        0.19        4.73      3.31 o 
 -15  11   2        3.02        1.24      2.40 o 
 -14  11   2        0.22        2.35      2.21 o 
 -13  11   2       21.40       22.05      2.90 o 
 -12  11   2      322.12      311.39      6.35 o 
 -11  11   2       17.02       19.30      2.01 o 
 -10  11   2      167.16      152.23      3.37 o 
  -9  11   2       82.62       79.34      2.63 o 
  -8  11   2      229.52      215.73      4.05 o 
  -7  11   2      464.61      442.21      5.82 o 
  -6  11   2        0.81        1.35      1.23 o 
  -5  11   2       74.12       64.81      2.51 o 
  -4  11   2        5.39        5.29      1.31 o 
  -3  11   2       17.53       17.86      1.67 o 
  -2  11   2        6.12       16.14      1.87 o 
  -1  11   2      433.53      452.86      6.05 o 
   0  11   2     2500.62     2426.24     21.41 o 
   1  11   2       36.64       53.09      3.63 o 
   2  11   2      345.91      345.35      5.00 o 
   3  11   2      248.77      219.40      3.76 o 
   4  11   2        4.65        4.59      1.34 o 
   5  11   2       29.60       35.00      1.87 o 
   6  11   2      702.93      642.71      7.89 o 
   7  11   2       50.32       60.71      2.55 o 
   8  11   2      260.58      244.53      4.71 o 
   9  11   2        9.13       10.20      1.62 o 
  10  11   2       12.71       11.69      1.67 o 
  11  11   2      107.91       94.85      2.97 o 
  12  11   2       19.06       19.05      2.16 o 
  13  11   2       60.58       47.72      3.38 o 
  14  11   2        0.62       -2.16      2.51 o 
  15  11   2       32.51       14.93      5.82 o 
  16  11   2        7.42       22.47      7.61 o 
 -17  12   2        0.01       12.89     11.21 o 
 -16  12   2       13.63       20.34      5.76 o 
 -15  12   2       35.82       33.73      5.22 o 
 -14  12   2       19.57       21.04      6.03 o 
 -13  12   2        1.80       11.26      3.82 o 
 -12  12   2       62.19       53.44      3.83 o 
 -11  12   2       29.01       33.43      2.57 o 
 -10  12   2      151.63      130.62      3.43 o 
  -9  12   2       44.11       35.86      2.21 o 
  -8  12   2        0.08        1.45      1.31 o 
  -7  12   2        7.04        7.56      1.56 o 
  -6  12   2      122.06      103.71      2.99 o 
  -5  12   2       19.04       12.91      1.50 o 
  -4  12   2        3.21        0.42      1.26 o 
  -3  12   2      201.87      190.77      3.81 o 
  -2  12   2      432.10      418.52      5.89 o 
  -1  12   2      561.03      536.15      6.95 o 
   0  12   2      744.05      750.42      8.80 o 
   1  12   2      167.94      169.80      4.49 o 
   2  12   2      167.23      147.11      3.10 o 
   3  12   2       54.10       67.85      2.80 o 
   4  12   2       94.92       91.21      2.99 o 
   5  12   2       59.32       51.65      2.21 o 
   6  12   2      937.34      915.12     10.50 o 
   7  12   2        5.08        7.47      1.59 o 
   8  12   2      259.34      228.56      4.42 o 
   9  12   2       64.40       61.32      2.78 o 
  10  12   2       57.26       56.27      2.61 o 
  11  12   2        0.04        2.61      1.72 o 
  12  12   2       13.15       17.39      2.19 o 
  13  12   2        1.86        2.96      3.60 o 
  14  12   2        3.35       -3.68      4.28 o 
  15  12   2       23.76       33.90      8.10 o 
  16  12   2       40.86       39.79      8.73 o 
 -16  13   2        0.00        5.82      4.77 o 
 -15  13   2       12.37       12.60      6.86 o 
 -14  13   2        0.03        2.73      2.40 o 
 -13  13   2        7.05        9.40      2.61 o 
 -12  13   2        9.39        9.97      3.08 o 
 -11  13   2        1.21        5.45      2.37 o 
 -10  13   2       44.41       45.97      2.49 o 
  -9  13   2       97.51       75.96      2.95 o 
  -8  13   2       33.87       34.33      2.57 o 
  -7  13   2        0.70        1.01      1.45 o 
  -6  13   2      134.51      126.50      3.29 o 
  -5  13   2       22.66       19.35      1.85 o 
  -4  13   2       35.94       38.97      2.23 o 
  -3  13   2      103.08      101.73      2.99 o 
  -2  13   2      261.02      261.51      4.86 o 
  -1  13   2      473.84      438.61      6.53 o 
   0  13   2      459.72      417.55      6.34 o 
   1  13   2       40.56       51.56      3.53 o 
   2  13   2       22.73       36.55      2.20 o 
   3  13   2       49.37       51.35      3.30 o 
   4  13   2       22.61       16.24      1.70 o 
   5  13   2       26.42       23.30      1.95 o 
   6  13   2      385.59      367.08      5.45 o 
   7  13   2      111.28      120.35      3.44 o 
   8  13   2       36.01       37.30      2.20 o 
   9  13   2      133.02      139.08      3.89 o 
  10  13   2       63.25       59.81      3.64 o 
  11  13   2        1.04       -0.02      1.84 o 
  12  13   2      169.70      170.58      5.20 o 
  13  13   2        1.81        0.90      4.35 o 
  14  13   2        0.18       -2.80     10.72 o 
  15  13   2        2.83       15.10      6.78 o 
 -15  14   2       19.89       25.40      6.06 o 
 -14  14   2        9.17       10.81      6.88 o 
 -13  14   2        4.54        5.54      3.10 o 
 -12  14   2       14.33       20.62      3.37 o 
 -11  14   2       10.52       11.26      3.46 o 
 -10  14   2        5.28        5.30      2.09 o 
  -9  14   2       37.57       35.11      2.42 o 
  -8  14   2       84.44       73.03      3.00 o 
  -7  14   2      196.32      158.27      4.27 o 
  -6  14   2      495.16      443.98      6.96 o 
  -5  14   2      366.96      362.26      5.73 o 
  -4  14   2        7.39       12.34      1.74 o 
  -3  14   2        3.59        3.20      1.52 o 
  -2  14   2      104.27       77.10      2.80 o 
  -1  14   2        0.47        1.80      1.45 o 
   0  14   2       47.11       54.62      2.71 o 
   1  14   2       61.68       65.46      2.88 o 
   2  14   2        3.06        2.09      1.55 o 
   3  14   2       38.79       34.43      2.19 o 
   4  14   2       11.06        8.48      1.72 o 
   5  14   2      467.17      436.04      6.82 o 
   6  14   2       36.44       37.84      2.38 o 
   7  14   2        1.36        1.23      1.72 o 
   8  14   2        0.53       -0.08      1.64 o 
   9  14   2      118.25      112.51      3.92 o 
  10  14   2       72.28       65.79      3.70 o 
  11  14   2       12.98       16.22      4.11 o 
  12  14   2      159.20      149.02      5.80 o 
  13  14   2       99.35      128.13     12.43 o 
  14  14   2       36.11       42.79      8.48 o 
 -14  15   2        6.49       14.50      7.43 o 
 -13  15   2        3.82        9.62      7.49 o 
 -12  15   2       63.72       61.40      4.29 o 
 -11  15   2      162.18      156.72      5.81 o 
 -10  15   2       30.44       31.18      2.99 o 
  -9  15   2       29.89       35.21      3.43 o 
  -8  15   2        0.84        7.19      1.69 o 
  -7  15   2      656.68      599.98      9.14 o 
  -6  15   2      118.26      116.28      5.27 o 
  -5  15   2      127.19      113.90      4.59 o 
  -4  15   2       15.84       24.83      2.25 o 
  -3  15   2        5.25        6.60      1.90 o 
  -2  15   2        7.42        3.12      1.77 o 
  -1  15   2        7.11        7.34      2.08 o 
   0  15   2      524.02      480.57      8.40 o 
   1  15   2        0.04        7.08      1.95 o 
   2  15   2       66.40       58.32      3.19 o 
   3  15   2      173.94      163.12      4.45 o 
   4  15   2       20.10       23.37      2.53 o 
   5  15   2        6.75        4.07      1.71 o 
   6  15   2      159.68      137.60      4.14 o 
   7  15   2       32.00       25.74      2.56 o 
   8  15   2      285.86      273.88      5.93 o 
   9  15   2       14.77        5.86      3.16 o 
  10  15   2       11.30       16.64      3.43 o 
  11  15   2        3.04        3.77      7.71 o 
  12  15   2       97.41       87.79      9.02 o 
  13  15   2      122.80      105.12      9.78 o 
 -13  16   2       18.85       42.82      7.19 o 
 -12  16   2       25.14       27.46      6.86 o 
 -11  16   2        9.88       17.72      5.50 o 
 -10  16   2        7.48        7.15      2.57 o 
  -9  16   2        0.25        3.20      2.24 o 
  -8  16   2      148.78      141.15      5.54 o 
  -7  16   2       37.77       41.89      3.48 o 
  -6  16   2       76.10       66.70      4.15 o 
  -5  16   2        7.52       20.15      3.04 o 
  -4  16   2       81.95       79.53      3.33 o 
  -3  16   2        2.62        6.06      1.94 o 
  -2  16   2       94.12       87.06      3.52 o 
  -1  16   2      102.28      103.04      3.74 o 
   0  16   2       52.90       54.70      3.17 o 
   1  16   2       25.83       28.51      2.55 o 
   2  16   2       98.84       96.70      3.80 o 
   3  16   2        0.06        2.75      2.08 o 
   4  16   2       16.95       24.00      2.74 o 
   5  16   2       52.40       45.31      3.40 o 
   6  16   2      182.10      200.44      5.35 o 
   7  16   2       11.52       15.49      3.26 o 
   8  16   2       61.96       41.74      4.11 o 
   9  16   2        0.00       -0.21      2.69 o 
  10  16   2       12.47       15.30      5.68 o 
  11  16   2        0.21       14.03      4.20 o 
  12  16   2        2.62       13.81      5.81 o 
 -11  17   2        0.04        8.15      4.23 o 
 -10  17   2       62.11       68.96      8.35 o 
  -9  17   2       50.52       65.75      6.88 o 
  -8  17   2       23.01       25.96      3.28 o 
  -7  17   2        3.10        0.53      4.92 o 
  -6  17   2       15.27       11.77      3.37 o 
  -5  17   2       13.75       13.47      3.12 o 
  -4  17   2        0.01        2.74      2.99 o 
  -3  17   2      108.32      104.68      4.53 o 
  -2  17   2        3.18        7.72      2.15 o 
  -1  17   2       74.50       69.91      4.74 o 
   0  17   2       27.05       28.55      3.29 o 
   1  17   2       14.99       17.44      2.47 o 
   2  17   2       69.93       73.24      3.91 o 
   3  17   2        0.82        5.14      3.20 o 
   4  17   2       91.64       83.77      5.77 o 
   5  17   2      110.96       98.08      6.71 o 
   6  17   2        2.12        3.47      2.51 o 
   7  17   2       38.26       42.56      5.75 o 
   8  17   2       65.87       69.12      7.78 o 
   9  17   2       78.48       70.06      6.79 o 
  10  17   2       30.46       31.19      6.76 o 
  -9  18   2        2.17        4.56      4.14 o 
  -8  18   2       32.68       35.17      7.78 o 
  -7  18   2      179.00      180.38      9.43 o 
  -6  18   2       90.22       85.25      5.56 o 
  -5  18   2       70.01       53.31      4.15 o 
  -4  18   2       68.27       62.87      4.45 o 
  -3  18   2       75.00       84.79      8.90 o 
  -2  18   2      103.09      112.91      5.76 o 
  -1  18   2        3.02       10.17      3.75 o 
   0  18   2        8.44       21.66      3.51 o 
   1  18   2        2.86        7.74      2.75 o 
   2  18   2        6.31        7.83      3.60 o 
   3  18   2        0.06        3.27      2.95 o 
   4  18   2       42.82       54.27      7.25 o 
   5  18   2      165.09      153.61     12.14 o 
   6  18   2       78.59       83.40     11.64 o 
   7  18   2        4.22        5.20      4.57 o 
   8  18   2        2.81       24.52      6.84 o 
  -7  19   2      124.28      113.60      7.82 o 
  -6  19   2       32.73       31.43      5.93 o 
  -5  19   2      158.03      169.17     11.98 o 
  -4  19   2       64.82       75.26     18.36 o 
  -3  19   2       48.29       59.95      6.68 o 
  -2  19   2       78.26       92.44     10.56 o 
  -1  19   2       29.43       48.33      5.54 o 
   0  19   2       71.18       96.82      6.91 o 
   1  19   2        5.36       18.28      5.32 o 
   2  19   2       25.04       21.94      8.79 o 
   3  19   2        9.22       13.61      7.43 o 
   4  19   2       63.05       67.49      9.41 o 
   5  19   2        4.32       25.58      8.38 o 
   6  19   2       17.94       42.96      8.17 o 
  -3  20   2       63.53      105.50     18.84 o 
  -2  20   2        2.19       20.15      9.46 o 
  -1  20   2       22.41       34.89      8.02 o 
   0  20   2        9.25       25.11      7.20 o 
   1  20   2        0.30       13.61      7.60 o 
   2  20   2        2.52       26.86      6.99 o 
 -20   1   3        1.60       41.98      9.35 o 
 -19   1   3      142.79      176.47      8.24 o 
 -18   1   3       24.47       27.96      4.89 o 
 -17   1   3       91.26       87.12      4.03 o 
 -16   1   3      100.89      104.91      6.00 o 
 -15   1   3       79.03       84.07      2.90 o 
 -14   1   3       44.27       43.36      2.15 o 
 -13   1   3      119.24       98.89      2.77 o 
 -12   1   3      447.50      390.38      5.13 o 
 -11   1   3       66.93       70.10      2.06 o 
 -10   1   3       24.42       21.12      1.32 o 
  -9   1   3        1.23        1.75      0.80 o 
  -8   1   3        0.07        0.77      0.53 o 
  -7   1   3      276.15      285.19      3.31 o 
  -6   1   3      469.27      451.09      4.54 o 
  -5   1   3      234.98      328.97      5.83 o 
  -4   1   3        5.49        9.31      0.88 o 
  -3   1   3      252.51      272.19      2.69 o 
  -2   1   3      106.92       89.54      2.02 o 
  -1   1   3      315.08      370.49      4.73 o 
   0   1   3     5916.77     6300.03     61.25 o 
   1   1   3     1243.14     1560.14     14.90 o 
   2   1   3      220.52      142.31      1.97 o 
   3   1   3        4.20        2.77      0.47 o 
   4   1   3      186.28      191.24      2.51 o 
   5   1   3        2.85        4.76      0.70 o 
   6   1   3      353.73      331.15      3.61 o 
   7   1   3      433.69      431.19      4.99 o 
   8   1   3       23.61       27.87      1.44 o 
   9   1   3      174.58      185.16      3.46 o 
  10   1   3      990.88     1011.71     11.01 o 
  11   1   3      448.77      393.65      6.27 o 
  12   1   3      318.51      332.41      5.91 o 
  13   1   3        0.56        0.50      1.59 o 
  14   1   3        7.69        3.39      2.00 o 
  15   1   3        7.88        9.19      2.16 o 
  16   1   3       30.27       28.66      2.82 o 
  17   1   3        6.86        4.59      2.23 o 
  18   1   3        6.04        6.46      2.59 o 
  19   1   3        0.04        9.08      5.27 o 
 -20   2   3      141.17      249.60     19.06 o 
 -19   2   3       70.55       93.34      6.64 o 
 -18   2   3        2.05        6.51      4.80 o 
 -17   2   3       33.67       39.30      3.37 o 
 -16   2   3       48.49       39.78      2.68 o 
 -15   2   3       80.08       82.14      3.14 o 
 -14   2   3        0.05        2.99      1.34 o 
 -13   2   3        1.89        1.69      1.15 o 
 -12   2   3       44.94       46.50      2.18 o 
 -11   2   3       19.85       14.86      1.40 o 
 -10   2   3       19.02       17.09      1.24 o 
  -9   2   3      588.27      529.28      5.87 o 
  -8   2   3        0.04        0.84      0.69 o 
  -7   2   3        2.03       15.01      0.80 o 
  -6   2   3       15.78       34.16      1.12 o 
  -5   2   3     1270.74     1363.56     11.95 o 
  -4   2   3       46.48       43.82      1.65 o 
  -3   2   3        3.35        4.04      0.52 o 
  -2   2   3       81.51       76.99      1.45 o 
  -1   2   3       13.10       27.78      0.95 o 
   0   2   3      134.77      171.50      2.42 o 
   1   2   3        0.32        1.27      0.61 o 
   2   2   3      195.60      224.28      2.34 o 
   3   2   3      732.74      803.49      7.27 o 
   4   2   3      306.97      299.94      3.20 o 
   5   2   3      400.05      458.80      4.27 o 
   6   2   3        7.03        7.53      0.77 o 
   7   2   3       32.09       47.51      4.54 o 
   8   2   3      867.48      844.17      8.93 o 
   9   2   3      185.83      176.98      3.56 o 
  10   2   3       41.69       49.74      2.87 o 
  11   2   3       18.62        7.82      1.64 o 
  12   2   3      868.71      767.44     10.23 o 
  13   2   3       47.88       54.29      2.86 o 
  14   2   3       52.69       70.08      3.16 o 
  15   2   3       38.01       29.37      2.71 o 
  16   2   3      103.85      106.08      4.87 o 
  17   2   3       26.60       34.05      3.13 o 
  18   2   3      138.79      169.98      9.91 o 
  19   2   3      271.12      264.08     11.40 o 
 -20   3   3        1.95       44.21     10.52 o 
 -19   3   3       50.16      130.49     16.41 o 
 -18   3   3       28.89       35.66      3.44 o 
 -17   3   3        1.08        6.34      1.70 o 
 -16   3   3       14.63       15.89      2.03 o 
 -15   3   3       28.77       24.53      2.04 o 
 -14   3   3       62.18       55.10      2.65 o 
 -13   3   3       73.69       69.83      2.55 o 
 -12   3   3      485.58      445.48      6.41 o 
 -11   3   3       49.53       39.02      1.93 o 
 -10   3   3       45.67       40.62      1.74 o 
  -9   3   3      130.00      142.27      2.71 o 
  -8   3   3        7.95        8.31      1.00 o 
  -7   3   3      789.70      828.46      8.35 o 
  -6   3   3      129.80      118.24      2.14 o 
  -5   3   3        7.58        3.99      0.69 o 
  -4   3   3      232.90      250.19      3.90 o 
  -3   3   3      878.93      860.09      8.70 o 
  -2   3   3       96.00      112.11      1.93 o 
  -1   3   3     2242.94     2463.37     21.86 o 
   0   3   3      640.60      840.92     12.88 o 
   1   3   3     1258.79     1445.91     12.52 o 
   2   3   3      395.69      470.87      4.99 o 
   3   3   3       85.12       78.41      1.54 o 
   4   3   3      122.45      152.18      2.50 o 
   5   3   3       39.12       36.46      1.36 o 
   6   3   3      352.93      322.48      4.83 o 
   7   3   3        0.56        2.85      0.93 o 
   8   3   3       26.04       23.96      1.55 o 
   9   3   3        5.45        5.93      1.37 o 
  10   3   3      167.50      165.67      3.65 o 
  11   3   3      422.03      384.95      5.86 o 
  12   3   3      342.81      303.28      5.64 o 
  13   3   3        0.08        2.38      1.65 o 
  14   3   3        2.60        2.86      1.72 o 
  15   3   3        0.82        2.35      1.75 o 
  16   3   3       28.26       22.60      2.53 o 
  17   3   3        5.31       10.88      2.47 o 
  18   3   3        0.29        5.43      3.24 o 
  19   3   3       38.60       38.52      9.29 o 
 -20   4   3        1.95       31.61     10.14 o 
 -19   4   3        0.72       11.18      4.86 o 
 -18   4   3       73.28       63.14      4.66 o 
 -17   4   3        8.24       15.58      2.00 o 
 -16   4   3       97.17      114.55      4.75 o 
 -15   4   3       86.95       91.15      2.97 o 
 -14   4   3      160.83      142.02      4.98 o 
 -13   4   3       38.26       48.86      2.31 o 
 -12   4   3      479.64      446.72      7.12 o 
 -11   4   3      101.99       97.79      2.77 o 
 -10   4   3        5.78       10.40      1.31 o 
  -9   4   3       23.39       32.52      1.50 o 
  -8   4   3       10.26        5.03      0.92 o 
  -7   4   3        5.51       10.47      1.24 o 
  -6   4   3      381.75      356.68      4.08 o 
  -5   4   3     5613.55     5628.87     47.82 o 
  -4   4   3     1246.25     1293.44     11.97 o 
  -3   4   3      781.55      763.28      8.02 o 
  -2   4   3     2625.45     2751.58     23.49 o 
  -1   4   3       16.69        6.72      1.82 o 
   0   4   3      304.10      394.90      3.95 o 
   1   4   3       91.25      100.91      1.75 o 
   2   4   3        3.24        3.99      0.56 o 
   3   4   3       55.51       64.18      1.84 o 
   4   4   3        1.89        2.69      0.70 o 
   5   4   3       33.22       42.00      1.71 o 
   6   4   3     2168.48     2238.29     21.63 o 
   7   4   3       77.92       86.87      2.29 o 
   8   4   3      585.57      553.83      6.56 o 
   9   4   3       11.15       34.20      4.10 o 
  10   4   3       12.46       27.03      2.61 o 
  11   4   3        0.14        1.38      1.47 o 
  12   4   3      140.06      143.01      3.69 o 
  13   4   3        2.92        2.48      1.68 o 
  14   4   3       60.56       76.80      3.25 o 
  15   4   3       26.20       27.41      2.73 o 
  16   4   3        8.55        8.59      2.15 o 
  17   4   3        8.19       16.45      2.78 o 
  18   4   3       47.94       65.52      5.41 o 
 -20   5   3       20.91       43.07      6.28 o 
 -19   5   3        3.83       15.68     11.10 o 
 -18   5   3        4.53        9.04      2.29 o 
 -17   5   3        4.44        4.68      1.91 o 
 -16   5   3       69.83       65.38      3.14 o 
 -15   5   3      221.16      217.66      4.64 o 
 -14   5   3       57.03       48.49      2.67 o 
 -13   5   3      597.96      511.79      7.94 o 
 -12   5   3       26.07       39.36      2.21 o 
 -11   5   3        3.61        4.54      1.22 o 
 -10   5   3        0.44        5.72      1.16 o 
  -9   5   3      276.10      228.76      3.68 o 
  -8   5   3       65.39       68.89      2.06 o 
  -7   5   3      813.71      820.40      8.67 o 
  -6   5   3     1226.24     1206.14     11.91 o 
  -5   5   3      400.05      468.50      6.89 o 
  -4   5   3      177.48      176.68      2.83 o 
  -3   5   3      115.32      136.00      2.43 o 
  -2   5   3      802.80      796.92      7.71 o 
  -1   5   3      216.31      256.93      6.21 o 
   0   5   3      559.36      584.93      5.95 o 
   1   5   3        9.18       38.15      2.99 o 
   2   5   3      349.32      424.08      4.27 o 
   3   5   3      277.68      275.05      3.75 o 
   4   5   3       15.05       17.48      1.45 o 
   5   5   3      658.06      620.65      7.73 o 
   6   5   3      968.57      936.70     10.31 o 
   7   5   3       87.07       83.87      2.35 o 
   8   5   3      152.11      142.90      3.05 o 
   9   5   3        3.31        6.07      1.31 o 
  10   5   3       76.99       85.69      2.70 o 
  11   5   3       24.16       27.61      2.11 o 
  12   5   3       26.62       22.85      2.08 o 
  13   5   3        0.18        2.90      1.73 o 
  14   5   3        5.46        6.70      1.85 o 
  15   5   3       13.21        8.31      2.15 o 
  16   5   3        3.71        7.20      2.09 o 
  17   5   3       15.58       16.81      2.80 o 
  18   5   3        3.44        9.80      5.18 o 
 -19   6   3      105.16      143.34     15.93 o 
 -18   6   3        3.10       10.70      2.41 o 
 -17   6   3       16.18       14.76      2.34 o 
 -16   6   3        2.24        1.19      1.57 o 
 -15   6   3        0.03        5.39      1.90 o 
 -14   6   3        0.33        4.23      1.23 o 
 -13   6   3       66.39       87.74      2.94 o 
 -12   6   3       17.58       24.90      1.94 o 
 -11   6   3       43.14       29.02      1.86 o 
 -10   6   3       42.12       34.68      1.93 o 
  -9   6   3       54.42       50.17      2.00 o 
  -8   6   3        9.83        7.84      1.15 o 
  -7   6   3      349.30      315.89      4.40 o 
  -6   6   3       88.89       86.82      2.26 o 
  -5   6   3      473.66      518.94      6.32 o 
  -4   6   3       65.37       70.18      2.87 o 
  -3   6   3      610.97      620.55      7.47 o 
  -2   6   3      933.33      982.31      9.39 o 
  -1   6   3       44.98       40.33      1.97 o 
   0   6   3      129.10      147.49      2.36 o 
   1   6   3       24.00       37.45      1.22 o 
   2   6   3      215.70      170.67      2.21 o 
   3   6   3       20.23       21.22      1.23 o 
   4   6   3      357.03      316.40      4.76 o 
   5   6   3        9.92        9.55      1.18 o 
   6   6   3      237.42      230.91      3.90 o 
   7   6   3       16.25       18.21      1.49 o 
   8   6   3        1.82       13.10      1.49 o 
   9   6   3       40.80       44.46      2.14 o 
  10   6   3        9.13        4.48      1.41 o 
  11   6   3      146.44      118.75      3.19 o 
  12   6   3       25.64       23.68      2.12 o 
  13   6   3       76.65       74.32      3.27 o 
  14   6   3      138.51      136.64      4.17 o 
  15   6   3        1.79        1.25      1.77 o 
  16   6   3       43.39       44.02      3.10 o 
  17   6   3       32.11       43.80      4.19 o 
  18   6   3      153.60      171.07     12.11 o 
 -19   7   3        1.30       17.17      5.16 o 
 -18   7   3        5.94       10.88      4.73 o 
 -17   7   3        4.28        4.74      2.20 o 
 -16   7   3        5.00        9.22      2.07 o 
 -15   7   3       26.64       36.51      2.96 o 
 -14   7   3       59.31       50.36      3.09 o 
 -13   7   3       40.87       29.58      2.15 o 
 -12   7   3      152.90      145.09      3.94 o 
 -11   7   3      196.90      182.43      3.98 o 
 -10   7   3        7.42        7.45      1.30 o 
  -9   7   3       14.44       20.86      1.58 o 
  -8   7   3       99.28       99.41      2.54 o 
  -7   7   3       45.90       36.14      1.74 o 
  -6   7   3      259.07      258.87      3.94 o 
  -5   7   3      215.20      190.08      3.09 o 
  -4   7   3        2.93        6.04      1.04 o 
  -3   7   3      268.03      254.50      4.12 o 
  -2   7   3       36.27       39.87      1.83 o 
  -1   7   3      320.68      330.66      4.02 o 
   0   7   3      201.04      167.91      2.65 o 
   1   7   3       31.63       30.41      1.31 o 
   2   7   3      830.27      762.50      8.51 o 
   3   7   3       51.93       47.95      1.99 o 
   4   7   3        0.64        2.29      1.01 o 
   5   7   3      321.84      328.63      4.83 o 
   6   7   3       88.30      108.60      4.20 o 
   7   7   3       45.85       45.00      2.21 o 
   8   7   3       16.85       23.69      1.75 o 
   9   7   3       58.03       61.25      2.55 o 
  10   7   3        0.97       -1.07      1.25 o 
  11   7   3       23.94       28.38      2.05 o 
  12   7   3      143.48      124.86      3.65 o 
  13   7   3       25.28       14.62      2.04 o 
  14   7   3        0.37        3.70      1.85 o 
  15   7   3       11.05        5.38      2.12 o 
  16   7   3       47.98       49.06      3.74 o 
  17   7   3       41.93       52.57      4.64 o 
  18   7   3       11.14       13.70      5.46 o 
 -19   8   3       57.82       93.61      8.39 o 
 -18   8   3       36.84       54.16      7.07 o 
 -17   8   3       12.30       18.59      2.87 o 
 -16   8   3      180.15      181.89      6.04 o 
 -15   8   3        0.11        2.13      1.66 o 
 -14   8   3      183.62      163.95      4.33 o 
 -13   8   3       78.00       81.58      3.15 o 
 -12   8   3      113.50      112.29      3.08 o 
 -11   8   3      364.41      315.50      5.31 o 
 -10   8   3      118.67       87.74      2.63 o 
  -9   8   3      215.03      176.41      3.47 o 
  -8   8   3       28.79       30.31      1.81 o 
  -7   8   3      211.33      214.82      3.71 o 
  -6   8   3      130.09      135.38      2.89 o 
  -5   8   3      636.53      643.15      7.38 o 
  -4   8   3       14.61       20.38      1.45 o 
  -3   8   3        0.01        3.29      0.91 o 
  -2   8   3      145.78      133.72      2.79 o 
  -1   8   3       10.67       14.56      2.09 o 
   0   8   3      132.19      115.14      2.48 o 
   1   8   3       43.21       52.55      1.82 o 
   2   8   3       53.08       39.48      1.59 o 
   3   8   3       96.60       83.49      2.42 o 
   4   8   3       30.37       30.04      1.75 o 
   5   8   3      407.79      389.12      5.56 o 
   6   8   3     1826.61     1871.53     19.34 o 
   7   8   3      211.47      209.03      4.05 o 
   8   8   3     1357.18     1252.75     13.84 o 
   9   8   3      144.52      132.94      3.30 o 
  10   8   3       11.29       14.75      1.75 o 
  11   8   3       70.91       56.93      2.62 o 
  12   8   3       14.14        9.82      1.67 o 
  13   8   3       37.23       43.15      2.76 o 
  14   8   3        6.60        9.51      2.04 o 
  15   8   3        7.34        8.73      2.15 o 
  16   8   3        0.05        3.28      2.66 o 
  17   8   3       68.54       85.75      7.82 o 
 -18   9   3        8.23       18.34      5.68 o 
 -17   9   3        7.33       13.08      8.72 o 
 -16   9   3        1.50        6.11      1.98 o 
 -15   9   3       68.16       58.36      4.09 o 
 -14   9   3       13.35       13.26      2.11 o 
 -13   9   3      771.01      695.38     12.03 o 
 -12   9   3       90.46       68.57      2.74 o 
 -11   9   3      107.32      114.68      3.08 o 
 -10   9   3       13.65       13.85      1.73 o 
  -9   9   3      291.75      254.95      4.36 o 
  -8   9   3       10.83        9.90      1.43 o 
  -7   9   3      982.15      902.85      9.96 o 
  -6   9   3      214.75      209.95      3.74 o 
  -5   9   3       84.24       82.63      2.46 o 
  -4   9   3       39.74       43.53      1.97 o 
  -3   9   3       37.93       45.48      1.96 o 
  -2   9   3       61.64       68.63      2.59 o 
  -1   9   3      417.49      403.51      5.53 o 
   0   9   3      467.32      429.63      5.76 o 
   1   9   3      387.04      411.00      5.12 o 
   2   9   3      266.44      249.17      3.56 o 
   3   9   3      299.33      305.70      4.42 o 
   4   9   3        1.44       -1.15      1.15 o 
   5   9   3      797.40      768.47      9.26 o 
   6   9   3      363.29      328.38      5.23 o 
   7   9   3        0.86       -0.34      1.35 o 
   8   9   3      312.65      321.93      5.35 o 
   9   9   3       27.84       29.40      2.03 o 
  10   9   3       19.02       28.82      2.09 o 
  11   9   3       40.50       45.50      2.66 o 
  12   9   3       50.66       49.84      2.61 o 
  13   9   3        0.01       -1.25      1.69 o 
  14   9   3       29.83       34.94      2.86 o 
  15   9   3        2.65        3.16      2.54 o 
  16   9   3        0.13        1.68      2.75 o 
  17   9   3        0.13       -2.16      7.54 o 
 -18  10   3        4.22       22.76     12.65 o 
 -17  10   3        0.30        5.07      4.71 o 
 -16  10   3        4.22        3.01      2.78 o 
 -15  10   3        0.96        1.71      1.92 o 
 -14  10   3       46.24       43.75      3.35 o 
 -13  10   3      235.50      237.64      5.76 o 
 -12  10   3        5.59        4.39      1.36 o 
 -11  10   3       24.68       33.23      2.71 o 
 -10  10   3       33.86       33.42      2.10 o 
  -9  10   3        6.06        5.49      1.27 o 
  -8  10   3        8.53        6.67      1.40 o 
  -7  10   3      225.54      210.45      3.91 o 
  -6  10   3       35.99       32.77      2.16 o 
  -5  10   3      392.99      378.67      5.35 o 
  -4  10   3       62.78       61.11      2.42 o 
  -3  10   3      546.76      515.47      6.52 o 
  -2  10   3       13.39       17.79      1.63 o 
  -1  10   3      204.40      209.91      3.88 o 
   0  10   3      108.73      116.81      2.96 o 
   1  10   3       28.42       19.81      1.69 o 
   2  10   3      116.66      105.25      2.81 o 
   3  10   3      176.78      165.99      3.23 o 
   4  10   3        1.42        3.21      1.24 o 
   5  10   3      703.78      694.86     10.51 o 
   6  10   3      294.79      244.94      4.51 o 
   7  10   3        0.52        1.85      1.43 o 
   8  10   3       13.35       15.42      1.87 o 
   9  10   3       71.20       70.73      2.73 o 
  10  10   3       13.48       10.02      1.71 o 
  11  10   3       19.97       26.72      2.17 o 
  12  10   3       10.06        9.15      1.84 o 
  13  10   3      121.80      109.90      3.92 o 
  14  10   3       42.98       44.06      4.26 o 
  15  10   3        0.26        2.10      2.67 o 
  16  10   3        7.00       12.47      4.58 o 
 -17  11   3       48.66       52.98      8.98 o 
 -16  11   3        2.38        4.01      4.47 o 
 -15  11   3        3.07        0.71      3.42 o 
 -14  11   3        0.43        0.38      2.16 o 
 -13  11   3        1.18       12.40      2.72 o 
 -12  11   3       10.32       10.88      1.56 o 
 -11  11   3      120.02      102.46      3.99 o 
 -10  11   3        6.85        5.37      1.45 o 
  -9  11   3       55.88       60.38      2.49 o 
  -8  11   3      220.32      200.10      3.97 o 
  -7  11   3      945.90      867.90     10.53 o 
  -6  11   3       48.81       48.60      2.42 o 
  -5  11   3      239.90      225.12      4.08 o 
  -4  11   3      198.34      189.13      3.72 o 
  -3  11   3       12.30       16.73      1.97 o 
  -2  11   3      123.22      120.27      3.05 o 
  -1  11   3      348.50      388.81      5.77 o 
   0  11   3      115.41      122.40      3.98 o 
   1  11   3      190.06      189.11      4.23 o 
   2  11   3       25.22       21.80      1.99 o 
   3  11   3       38.76       37.53      2.13 o 
   4  11   3       59.02       62.35      2.38 o 
   5  11   3      354.54      345.46      5.19 o 
   6  11   3       19.22       37.42      2.41 o 
   7  11   3      172.32      174.58      4.09 o 
   8  11   3        0.74        1.04      1.19 o 
   9  11   3        6.64        8.81      1.72 o 
  10  11   3       42.81       41.78      2.46 o 
  11  11   3      177.60      170.34      4.21 o 
  12  11   3       65.34       69.07      3.34 o 
  13  11   3       28.80       30.23      3.13 o 
  14  11   3       14.37       16.14      3.27 o 
  15  11   3        0.73        3.75      2.75 o 
 -16  12   3       10.79       11.15      5.41 o 
 -15  12   3        0.88        7.64      5.88 o 
 -14  12   3        7.06        4.68      2.34 o 
 -13  12   3      193.21      181.31      5.69 o 
 -12  12   3        8.10       10.69      1.88 o 
 -11  12   3       78.79       78.23      2.95 o 
 -10  12   3        7.66        7.08      1.66 o 
  -9  12   3       31.02       29.22      2.09 o 
  -8  12   3       38.56       44.97      2.30 o 
  -7  12   3      129.02      130.05      3.30 o 
  -6  12   3       57.12       48.55      2.53 o 
  -5  12   3        7.39        7.50      1.66 o 
  -4  12   3      444.20      415.09      5.96 o 
  -3  12   3       58.44       58.98      2.56 o 
  -2  12   3        1.36       -0.22      1.42 o 
  -1  12   3      581.14      585.96      9.37 o 
   0  12   3      658.49      653.63      8.93 o 
   1  12   3       64.34       64.93      3.18 o 
   2  12   3        0.77        0.63      1.46 o 
   3  12   3       43.10       32.17      3.18 o 
   4  12   3        0.85        1.21      1.39 o 
   5  12   3      253.42      217.26      4.88 o 
   6  12   3      214.20      192.12      4.16 o 
   7  12   3       74.12       72.11      2.89 o 
   8  12   3      293.38      272.47      5.20 o 
   9  12   3       41.80       44.83      2.68 o 
  10  12   3        1.98        6.22      1.76 o 
  11  12   3      133.10      137.79      5.58 o 
  12  12   3        0.44       10.63      2.29 o 
  13  12   3       16.34       15.81      2.84 o 
  14  12   3       30.97       40.59      4.19 o 
  15  12   3       14.69       22.47      6.68 o 
 -15  13   3        4.44        0.22      4.69 o 
 -14  13   3       21.97       18.68      5.50 o 
 -13  13   3      438.24      413.09     14.01 o 
 -12  13   3        7.92       18.03      3.02 o 
 -11  13   3      185.14      167.60      7.09 o 
 -10  13   3       15.98       17.00      2.02 o 
  -9  13   3        2.60        4.83      1.52 o 
  -8  13   3      184.87      180.33      3.98 o 
  -7  13   3      181.41      147.60      3.60 o 
  -6  13   3        5.13        5.66      1.63 o 
  -5  13   3        4.68        6.50      1.64 o 
  -4  13   3      131.36      117.26      3.22 o 
  -3  13   3       39.93       36.27      2.25 o 
  -2  13   3       68.45       63.54      3.52 o 
  -1  13   3       17.91       23.40      2.72 o 
   0  13   3      213.82      190.97      4.57 o 
   1  13   3      255.47      245.90      5.43 o 
   2  13   3      154.48      138.80      4.56 o 
   3  13   3      126.82      105.66      4.55 o 
   4  13   3       28.73       26.95      2.28 o 
   5  13   3      136.58      128.51      3.47 o 
   6  13   3        0.49        9.91      1.65 o 
   7  13   3       14.49       11.27      1.71 o 
   8  13   3       58.92       62.07      2.89 o 
   9  13   3        2.64        0.43      1.66 o 
  10  13   3       11.38        8.35      1.82 o 
  11  13   3       54.29       55.35      3.29 o 
  12  13   3      106.91      123.83      4.90 o 
  13  13   3        2.36        4.31      3.36 o 
  14  13   3      119.46      127.87      9.92 o 
 -14  14   3       12.57       13.66      5.17 o 
 -13  14   3      115.22      115.46      9.06 o 
 -12  14   3        3.88        7.41      3.00 o 
 -11  14   3        6.43        8.02      2.05 o 
 -10  14   3       80.28       73.97      5.08 o 
  -9  14   3       13.33       14.59      1.82 o 
  -8  14   3        9.74       10.92      1.67 o 
  -7  14   3       60.93       64.74      2.90 o 
  -6  14   3        7.64       10.74      1.84 o 
  -5  14   3      435.89      431.62      6.74 o 
  -4  14   3        1.18        5.35      1.64 o 
  -3  14   3      186.59      150.35      3.72 o 
  -2  14   3       42.04       54.04      2.83 o 
  -1  14   3       52.40       55.31      2.85 o 
   0  14   3      385.41      371.94      6.43 o 
   1  14   3       84.43       70.15      3.21 o 
   2  14   3        8.67        6.22      1.82 o 
   3  14   3        2.95        0.66      1.62 o 
   4  14   3      153.55      141.60      3.94 o 
   5  14   3      281.79      265.19      6.08 o 
   6  14   3       62.63       64.51      3.34 o 
   7  14   3        0.03        1.06      1.46 o 
   8  14   3        0.53        0.71      1.37 o 
   9  14   3        0.34        3.75      2.05 o 
  10  14   3        0.00        3.47      1.79 o 
  11  14   3        3.28        6.10      2.38 o 
  12  14   3        9.66       12.70      2.77 o 
  13  14   3        7.46       15.12      3.31 o 
 -13  15   3        8.80       10.49      4.85 o 
 -12  15   3       43.43       58.95      8.65 o 
 -11  15   3        1.03        4.94      2.20 o 
 -10  15   3        7.59        6.01      2.08 o 
  -9  15   3        6.08        9.79      3.09 o 
  -8  15   3       80.91       60.93      3.64 o 
  -7  15   3       84.95       75.31      3.37 o 
  -6  15   3        5.98        2.43      1.62 o 
  -5  15   3       77.06       75.77      3.39 o 
  -4  15   3       68.57       69.11      3.17 o 
  -3  15   3      219.15      214.74      6.86 o 
  -2  15   3      286.55      255.77      6.27 o 
  -1  15   3      250.22      254.20      5.20 o 
   0  15   3      185.82      180.32      4.84 o 
   1  15   3       10.30       16.50      2.41 o 
   2  15   3        9.78        7.31      2.18 o 
   3  15   3       36.19       29.88      2.53 o 
   4  15   3       18.78       19.17      2.29 o 
   5  15   3       22.26       14.63      2.24 o 
   6  15   3       33.09       30.24      2.86 o 
   7  15   3        1.81        5.16      2.39 o 
   8  15   3       17.13       14.95      3.69 o 
   9  15   3        0.85        2.05      1.87 o 
  10  15   3        5.11        8.75      2.16 o 
  11  15   3        1.16        7.23      2.54 o 
  12  15   3        0.22        5.41      6.88 o 
 -12  16   3       12.58       26.74      5.06 o 
 -11  16   3        0.26        1.03      9.27 o 
 -10  16   3       11.28       16.77      4.86 o 
  -9  16   3        4.67        6.54      2.61 o 
  -8  16   3       12.08       10.22      2.53 o 
  -7  16   3       20.70       23.16      3.00 o 
  -6  16   3       26.48       21.18      2.48 o 
  -5  16   3       43.29       40.01      3.71 o 
  -4  16   3      145.11      134.30      4.67 o 
  -3  16   3        8.27       10.72      2.52 o 
  -2  16   3       34.50       42.08      3.03 o 
  -1  16   3     1014.92      916.05     18.52 o 
   0  16   3      637.59      626.43     10.07 o 
   1  16   3       14.55       13.23      3.18 o 
   2  16   3       96.60       82.89      5.25 o 
   3  16   3        1.82        0.84      2.85 o 
   4  16   3        1.77        3.37      2.06 o 
   5  16   3        0.16       -0.50      2.04 o 
   6  16   3        3.17        0.30      2.04 o 
   7  16   3        4.07        3.72      3.50 o 
   8  16   3        0.12       -1.43      5.21 o 
   9  16   3        3.40       -1.56      5.37 o 
  10  16   3       16.25       21.36      4.97 o 
 -10  17   3        7.61       21.37      5.79 o 
  -9  17   3       16.63       24.63      5.81 o 
  -8  17   3       36.36       35.58      5.54 o 
  -7  17   3       49.06       43.79      4.61 o 
  -6  17   3        6.49        7.95      2.45 o 
  -5  17   3        5.52        4.90      2.45 o 
  -4  17   3       43.93       50.92      4.77 o 
  -3  17   3       42.26       50.47      4.03 o 
  -2  17   3        6.56        8.51      4.16 o 
  -1  17   3       21.07       28.24      3.40 o 
   0  17   3       59.95       54.70      3.47 o 
   1  17   3        1.50        5.02      2.84 o 
   2  17   3       69.60       57.63      4.24 o 
   3  17   3        9.61        7.26      2.99 o 
   4  17   3       18.11       22.22      3.07 o 
   5  17   3       20.03       33.01      4.16 o 
   6  17   3        6.07        7.16      2.99 o 
   7  17   3        0.01        7.87      3.09 o 
   8  17   3       19.37       26.14      5.74 o 
   9  17   3        0.00      -13.11     13.11 o 
  -8  18   3        2.06       13.84      4.57 o 
  -7  18   3       15.66       14.35      4.42 o 
  -6  18   3        2.63        7.98      7.16 o 
  -5  18   3        4.20        9.31      3.01 o 
  -4  18   3       14.01       13.72      3.75 o 
  -3  18   3       29.84       25.76      6.96 o 
  -2  18   3       16.92       13.37      5.52 o 
  -1  18   3        2.49       10.75      5.49 o 
   0  18   3       94.46       95.98      5.17 o 
   1  18   3       97.23      109.28      5.76 o 
   2  18   3       35.66       48.06      4.55 o 
   3  18   3       53.82       46.21      4.57 o 
   4  18   3        3.39        8.41      3.95 o 
   5  18   3        5.31        9.67      3.50 o 
   6  18   3        1.10        9.01      4.16 o 
  -5  19   3        0.68        1.25      7.01 o 
  -4  19   3       10.11       10.11      4.39 o 
  -3  19   3       88.18      100.55      7.27 o 
  -2  19   3       63.00       63.90      7.47 o 
  -1  19   3       13.15       20.01      8.44 o 
   0  19   3      114.89      129.64      7.61 o 
   1  19   3       32.96       46.75      6.89 o 
   2  19   3       10.56       13.44      5.43 o 
   3  19   3       15.24       22.21      4.39 o 
 -19   0   4      111.84      102.26      9.26 o 
 -18   0   4       25.80       39.84      6.66 o 
 -17   0   4        0.27        2.05      1.76 o 
 -16   0   4      100.19      103.63      6.07 o 
 -15   0   4        2.62        7.21      5.42 o 
 -14   0   4       81.66       70.36      7.08 o 
 -13   0   4       32.44       35.59      3.22 o 
 -12   0   4      104.85       94.47      4.17 o 
 -11   0   4        0.69        9.08      2.99 o 
 -10   0   4     1084.94      985.70     12.84 o 
  -9   0   4        2.08        0.48      1.11 o 
  -8   0   4      256.95      252.41      6.54 o 
  -7   0   4       52.08       73.67      2.85 o 
  -6   0   4       11.28       12.27      1.49 o 
  -5   0   4     1336.15     1256.02     14.87 o 
  -4   0   4      573.47      658.19      8.41 o 
  -3   0   4      970.90      935.43     13.69 o 
  -2   0   4      182.79      225.33      4.83 o 
  -1   0   4     3039.84     3341.18     47.38 o 
   0   0   4        3.67        8.71      1.51 o 
   1   0   4       72.51      160.51      4.33 o 
   2   0   4      437.46      569.19      8.82 o 
   3   0   4        6.49        5.15      0.82 o 
   4   0   4      151.57      140.18      2.95 o 
   5   0   4      529.04      489.81      7.78 o 
   6   0   4     3833.58     3735.05     44.72 o 
   7   0   4      217.66      229.94      6.64 o 
   8   0   4     2963.21     2839.20     45.44 o 
   9   0   4      514.21      535.91     10.11 o 
  10   0   4       16.02        9.79      2.21 o 
  11   0   4       52.75       29.49      3.08 o 
  12   0   4        0.43        3.64      2.19 o 
  13   0   4       10.28       11.30      2.99 o 
  14   0   4        8.36        8.26      3.13 o 
  15   0   4        0.06       -3.46      3.46 o 
  16   0   4       30.81       27.09      4.06 o 
  17   0   4      114.85      135.24      8.03 o 
  18   0   4       64.48       74.69     11.11 o 
 -19   1   4       11.34       20.15      4.33 o 
 -18   1   4        0.19       10.42      6.69 o 
 -17   1   4       13.31       17.30      4.37 o 
 -16   1   4       13.78       24.83      2.58 o 
 -15   1   4       49.12       55.32      3.23 o 
 -14   1   4       28.84       27.45      1.92 o 
 -13   1   4      180.93      149.26      3.77 o 
 -12   1   4      156.96      143.27      3.21 o 
 -11   1   4      134.94      139.85      5.76 o 
 -10   1   4      145.38      126.90      3.69 o 
  -9   1   4        3.84       21.87      2.22 o 
  -8   1   4      580.82      526.33      6.55 o 
  -7   1   4        5.35       14.92      1.26 o 
  -6   1   4     1766.10     1676.37     15.08 o 
  -5   1   4      252.10      239.33      3.51 o 
  -4   1   4      160.59      151.95      2.00 o 
  -3   1   4       13.05       14.42      1.14 o 
  -2   1   4      167.83      187.36      3.19 o 
  -1   1   4       85.99       79.41      2.14 o 
   0   1   4      220.21      220.37      3.64 o 
   1   1   4     1143.90     1227.58     12.41 o 
   2   1   4      471.65      487.09      6.21 o 
   3   1   4      364.14      348.67      3.48 o 
   4   1   4       83.12      107.51      1.75 o 
   5   1   4      349.26      321.97      4.45 o 
   6   1   4      110.86       98.59      3.31 o 
   7   1   4       42.63       44.28      2.09 o 
   8   1   4      339.35      331.98      6.07 o 
   9   1   4        4.53        1.51      1.34 o 
  10   1   4       11.71       11.27      1.64 o 
  11   1   4      164.11      147.27      3.86 o 
  12   1   4       59.42       54.03      2.82 o 
  13   1   4       23.12       23.85      2.37 o 
  14   1   4       57.28       57.85      3.06 o 
  15   1   4        1.28        2.57      2.49 o 
  16   1   4       41.75       43.70      3.32 o 
  17   1   4        1.69        6.76      2.71 o 
 -19   2   4       10.81       30.99      5.18 o 
 -18   2   4       10.75       16.32      5.89 o 
 -17   2   4       10.55       14.56      5.23 o 
 -16   2   4       24.79       38.32      2.97 o 
 -15   2   4        8.42        7.71      1.90 o 
 -14   2   4       13.10       18.63      2.32 o 
 -13   2   4      156.91      162.10      3.68 o 
 -12   2   4        6.35       11.01      1.46 o 
 -11   2   4      165.21      153.43      3.07 o 
 -10   2   4       45.74       48.34      1.98 o 
  -9   2   4       10.27       14.49      1.22 o 
  -8   2   4      117.76      114.54      3.01 o 
  -7   2   4      368.77      351.37      5.07 o 
  -6   2   4       87.46       91.63      2.46 o 
  -5   2   4      586.39      604.69      6.02 o 
  -4   2   4       29.98       36.54      1.92 o 
  -3   2   4       96.00      123.71      2.95 o 
  -2   2   4       13.55       13.13      0.83 o 
  -1   2   4       87.59       93.50      2.20 o 
   0   2   4       75.14       81.94      2.13 o 
   1   2   4       43.62       48.13      2.20 o 
   2   2   4       22.49       30.47      1.18 o 
   3   2   4       43.29       41.48      1.21 o 
   4   2   4      175.44      146.57      2.17 o 
   5   2   4       52.15       51.55      1.81 o 
   6   2   4      168.17      154.63      3.28 o 
   7   2   4       25.12       24.32      1.74 o 
   8   2   4      258.95      240.48      4.01 o 
   9   2   4       32.31       29.63      2.00 o 
  10   2   4        0.72       -1.31      1.31 o 
  11   2   4       71.59       61.86      2.79 o 
  12   2   4        9.75        3.63      1.68 o 
  13   2   4       11.97       11.91      1.99 o 
  14   2   4        9.63        8.35      2.16 o 
  15   2   4       24.11       24.47      2.61 o 
  16   2   4       43.78       48.87      3.73 o 
  17   2   4       15.59       14.32      2.97 o 
 -19   3   4      100.80      142.78     30.55 o 
 -18   3   4       13.53       18.77      4.14 o 
 -17   3   4      123.57      130.88      7.05 o 
 -16   3   4       16.09       16.53      2.28 o 
 -15   3   4       42.34       46.22      2.75 o 
 -14   3   4        8.81       20.30      2.01 o 
 -13   3   4      356.76      291.27      5.11 o 
 -12   3   4       35.22       32.40      1.97 o 
 -11   3   4      197.45      196.95      3.88 o 
 -10   3   4       37.74       35.67      1.93 o 
  -9   3   4       13.29       26.36      1.58 o 
  -8   3   4      510.86      428.55      6.44 o 
  -7   3   4      656.81      548.21      6.76 o 
  -6   3   4      723.62      701.23      8.06 o 
  -5   3   4      328.54      310.31      3.76 o 
  -4   3   4        1.74        1.98      0.58 o 
  -3   3   4      160.51      149.60      1.98 o 
  -2   3   4       76.50       81.27      2.27 o 
  -1   3   4      701.64      694.55      6.91 o 
   0   3   4        0.21        0.76      0.89 o 
   1   3   4      224.78      198.36      3.25 o 
   2   3   4      361.92      397.20      4.45 o 
   3   3   4       49.02       37.04      1.40 o 
   4   3   4       59.95       75.21      2.51 o 
   5   3   4       80.57       64.30      2.64 o 
   6   3   4        0.94        1.12      1.35 o 
   7   3   4        0.64        0.64      1.21 o 
   8   3   4        4.00        6.06      1.37 o 
   9   3   4        0.84       -1.12      1.12 o 
  10   3   4       11.50       11.07      1.72 o 
  11   3   4        9.73        9.15      1.80 o 
  12   3   4       11.07        8.61      1.81 o 
  13   3   4       15.37       16.57      2.13 o 
  14   3   4       58.93       50.00      3.08 o 
  15   3   4        0.64        0.04      1.78 o 
  16   3   4       30.07       39.66      3.55 o 
  17   3   4       19.93       30.41      3.56 o 
 -19   4   4       57.78       70.76      7.91 o 
 -18   4   4        0.00       10.11      7.58 o 
 -17   4   4       29.29       37.41      4.09 o 
 -16   4   4       54.79       60.60      3.44 o 
 -15   4   4        7.00        9.41      1.83 o 
 -14   4   4       13.28       12.03      2.27 o 
 -13   4   4       10.17       20.48      1.78 o 
 -12   4   4      180.14      169.69      3.51 o 
 -11   4   4       81.03       65.42      2.21 o 
 -10   4   4      316.98      287.40      4.73 o 
  -9   4   4        0.17        1.25      0.99 o 
  -8   4   4       18.51       18.45      1.36 o 
  -7   4   4        1.27        1.62      0.95 o 
  -6   4   4        0.98        0.82      0.92 o 
  -5   4   4      524.07      482.27      6.87 o 
  -4   4   4       30.13       36.85      1.34 o 
  -3   4   4        3.67        0.08      0.42 o 
  -2   4   4      209.55      194.87      2.57 o 
  -1   4   4      397.16      406.13      4.42 o 
   0   4   4      486.06      477.05      5.15 o 
   1   4   4      105.56      117.87      2.06 o 
   2   4   4       29.37       37.24      1.36 o 
   3   4   4      436.75      429.53      5.27 o 
   4   4   4        1.11        1.34      0.93 o 
   5   4   4      738.45      737.07      9.77 o 
   6   4   4      687.08      684.14      8.68 o 
   7   4   4      286.18      274.15      4.44 o 
   8   4   4     1743.62     1688.97     17.37 o 
   9   4   4      193.31      197.06      3.74 o 
  10   4   4        7.70        6.94      1.52 o 
  11   4   4        0.19        1.77      1.51 o 
  12   4   4       27.27       25.64      2.31 o 
  13   4   4       17.32       12.30      2.06 o 
  14   4   4       23.83       33.06      2.73 o 
  15   4   4        0.13       -1.38      1.78 o 
  16   4   4        1.22        2.14      2.14 o 
  17   4   4       90.89      112.53      5.00 o 
 -19   5   4       13.26       18.14     10.03 o 
 -18   5   4        3.53        8.97      4.48 o 
 -17   5   4       28.51       47.48      2.93 o 
 -16   5   4        9.49       21.19      2.22 o 
 -15   5   4      199.04      178.67      4.78 o 
 -14   5   4       18.27       16.91      1.85 o 
 -13   5   4       14.45       43.36      3.75 o 
 -12   5   4       17.03       11.99      1.46 o 
 -11   5   4       34.67       30.03      1.92 o 
 -10   5   4      266.20      250.33      4.44 o 
  -9   5   4       73.71       92.42      2.64 o 
  -8   5   4        7.95       13.68      1.22 o 
  -7   5   4       96.86      104.87      2.51 o 
  -6   5   4      255.82      284.89      4.66 o 
  -5   5   4      181.60      152.34      3.26 o 
  -4   5   4      282.76      268.84      4.54 o 
  -3   5   4       38.19       51.68      1.75 o 
  -2   5   4        0.71        2.87      0.68 o 
  -1   5   4      368.65      366.62      4.22 o 
   0   5   4      104.11       91.84      1.88 o 
   1   5   4        1.19        7.50      0.90 o 
   2   5   4      302.28      342.90      4.50 o 
   3   5   4        0.16       -0.13      0.85 o 
   4   5   4      346.29      328.38      5.44 o 
   5   5   4      308.67      310.10      5.39 o 
   6   5   4       96.59       91.97      2.57 o 
   7   5   4       37.76       35.61      1.96 o 
   8   5   4      759.38      719.00      8.28 o 
   9   5   4       17.16       18.21      1.71 o 
  10   5   4       27.97       25.84      1.91 o 
  11   5   4       62.41       57.09      2.87 o 
  12   5   4       34.36       38.65      2.64 o 
  13   5   4        5.73        1.43      1.75 o 
  14   5   4       37.52       44.86      3.02 o 
  15   5   4        0.12        0.72      1.82 o 
  16   5   4        7.26        7.17      2.39 o 
  17   5   4        0.38        3.91      2.35 o 
 -19   6   4       22.46       35.69     12.73 o 
 -18   6   4       50.22       54.06      7.07 o 
 -17   6   4        3.77       11.10      2.63 o 
 -16   6   4       39.91       42.60      2.83 o 
 -15   6   4       30.05       30.23      2.83 o 
 -14   6   4       44.29       37.42      2.66 o 
 -13   6   4       79.00       85.88      2.87 o 
 -12   6   4       15.80       17.68      1.58 o 
 -11   6   4      169.33      164.35      3.72 o 
 -10   6   4      146.80      125.92      3.08 o 
  -9   6   4      104.90      114.57      2.88 o 
  -8   6   4       97.65       87.35      2.39 o 
  -7   6   4      766.40      721.49      8.65 o 
  -6   6   4       14.86       17.89      1.41 o 
  -5   6   4     1396.14     1367.00     15.09 o 
  -4   6   4       41.99       50.65      2.07 o 
  -3   6   4      219.95      213.36      5.95 o 
  -2   6   4       78.79       82.92      2.88 o 
  -1   6   4        4.83        6.43      0.94 o 
   0   6   4       56.07       54.24      1.71 o 
   1   6   4        5.57        1.55      1.15 o 
   2   6   4      109.51      105.56      2.90 o 
   3   6   4        4.23        6.71      1.32 o 
   4   6   4      817.00      799.88     10.50 o 
   5   6   4      285.22      282.18      4.71 o 
   6   6   4      118.20      115.19      3.02 o 
   7   6   4      199.29      176.78      3.68 o 
   8   6   4      300.11      286.33      4.56 o 
   9   6   4       37.05       34.02      2.05 o 
  10   6   4        0.07       -0.33      1.32 o 
  11   6   4       97.46       83.58      2.91 o 
  12   6   4        7.13        2.53      1.75 o 
  13   6   4       22.25       25.78      2.48 o 
  14   6   4        7.75        4.77      2.04 o 
  15   6   4       76.24       92.89      4.40 o 
  16   6   4       15.29       22.98      3.06 o 
 -18   7   4        2.92        8.58      3.17 o 
 -17   7   4       47.34       40.22      3.83 o 
 -16   7   4        0.25        2.38      1.78 o 
 -15   7   4        0.99        0.88      1.55 o 
 -14   7   4       48.21       52.98      2.97 o 
 -13   7   4       30.84       28.31      2.04 o 
 -12   7   4       65.46       70.41      2.70 o 
 -11   7   4        4.75        7.96      1.43 o 
 -10   7   4       54.73       66.88      2.46 o 
  -9   7   4      116.63      122.00      2.88 o 
  -8   7   4      188.08      187.31      3.47 o 
  -7   7   4     1049.51     1069.53     11.67 o 
  -6   7   4        4.82       14.37      2.13 o 
  -5   7   4     1221.61     1193.48     12.85 o 
  -4   7   4      206.93      220.48      3.78 o 
  -3   7   4      290.29      272.53      4.86 o 
  -2   7   4       17.49       15.51      1.53 o 
  -1   7   4       12.69        2.23      1.16 o 
   0   7   4       83.95      105.79      2.95 o 
   1   7   4      760.20      760.47      8.28 o 
   2   7   4      247.16      231.37      4.49 o 
   3   7   4      142.26      109.55      2.80 o 
   4   7   4      679.22      689.88      8.79 o 
   5   7   4        7.22        5.27      1.33 o 
   6   7   4        0.41       -1.19      1.19 o 
   7   7   4        1.71       -1.21      1.21 o 
   8   7   4        0.04       -0.76      1.22 o 
   9   7   4       55.55       54.38      2.48 o 
  10   7   4        2.57        1.19      1.37 o 
  11   7   4       14.05       13.71      1.83 o 
  12   7   4       88.93       71.26      3.24 o 
  13   7   4       13.53        8.99      2.12 o 
  14   7   4        0.19        0.48      2.32 o 
  15   7   4       15.33       20.13      2.99 o 
  16   7   4        0.84        2.52      2.18 o 
 -18   8   4       35.40       34.55      8.01 o 
 -17   8   4       21.18       26.39      4.05 o 
 -16   8   4       11.83       16.58      2.88 o 
 -15   8   4       18.52       13.92      3.07 o 
 -14   8   4        9.50       12.16      1.79 o 
 -13   8   4       97.70      121.26      4.73 o 
 -12   8   4       78.31       83.52      2.87 o 
 -11   8   4       35.53       38.06      2.22 o 
 -10   8   4        4.49        5.77      1.46 o 
  -9   8   4        2.10        3.96      1.21 o 
  -8   8   4      172.04      154.72      3.25 o 
  -7   8   4       10.17       13.13      1.40 o 
  -6   8   4       47.63       48.11      2.14 o 
  -5   8   4        1.99        1.05      1.05 o 
  -4   8   4       99.09       83.02      2.58 o 
  -3   8   4       71.95       77.71      3.03 o 
  -2   8   4      478.53      479.47      6.62 o 
  -1   8   4        4.84        3.21      2.18 o 
   0   8   4     1118.68     1119.08     12.76 o 
   1   8   4      310.01      271.51      4.94 o 
   2   8   4       20.48       18.64      1.73 o 
   3   8   4      442.26      428.63      6.29 o 
   4   8   4       97.56      102.97      2.97 o 
   5   8   4      380.94      358.89      5.78 o 
   6   8   4      106.51       94.83      2.85 o 
   7   8   4       27.53       29.20      2.01 o 
   8   8   4       80.47       69.14      2.58 o 
   9   8   4       14.51       12.89      1.67 o 
  10   8   4       14.03        9.54      1.70 o 
  11   8   4        0.00       -1.23      1.44 o 
  12   8   4       68.24       59.61      2.85 o 
  13   8   4       17.37       16.13      2.41 o 
  14   8   4      109.98      123.73      4.99 o 
  15   8   4        2.63        2.29      2.13 o 
  16   8   4        0.44        1.62      2.28 o 
 -17   9   4       34.31       35.04      5.05 o 
 -16   9   4        3.49        4.08      3.93 o 
 -15   9   4       25.86       31.04      2.92 o 
 -14   9   4       10.17        8.65      1.92 o 
 -13   9   4       46.77       72.76      3.61 o 
 -12   9   4        0.61        1.57      1.49 o 
 -11   9   4       49.85       56.72      2.56 o 
 -10   9   4        0.14        4.78      1.34 o 
  -9   9   4        3.22        7.28      1.39 o 
  -8   9   4      268.15      265.59      4.46 o 
  -7   9   4        0.23        7.64      1.26 o 
  -6   9   4        0.02       -0.09      1.04 o 
  -5   9   4      168.42      151.40      3.27 o 
  -4   9   4      509.58      512.89      6.74 o 
  -3   9   4        2.07        5.82      1.31 o 
  -2   9   4        2.86        4.63      1.26 o 
  -1   9   4        1.88        2.41      1.22 o 
   0   9   4       14.60       15.18      1.67 o 
   1   9   4        0.66        2.23      1.31 o 
   2   9   4      440.67      419.30      6.14 o 
   3   9   4      127.49      125.30      3.26 o 
   4   9   4       99.11       80.20      2.67 o 
   5   9   4        1.29        3.38      1.33 o 
   6   9   4       23.36       24.57      1.96 o 
   7   9   4        0.71        1.03      1.40 o 
   8   9   4       85.96       74.36      2.74 o 
   9   9   4        0.36        1.90      1.46 o 
  10   9   4        1.07        2.94      1.52 o 
  11   9   4       12.83       15.70      2.00 o 
  12   9   4      143.95      158.24      4.18 o 
  13   9   4       17.95       17.30      2.39 o 
  14   9   4      139.33      140.85      5.23 o 
  15   9   4        5.60        8.59      2.55 o 
 -17  10   4       68.23       76.97     17.70 o 
 -16  10   4        7.11        8.80      3.23 o 
 -15  10   4        0.31        4.09      2.29 o 
 -14  10   4       41.91       34.37      2.72 o 
 -13  10   4      112.76      111.20      3.69 o 
 -12  10   4       40.53       38.01      3.34 o 
 -11  10   4       32.48       34.77      2.15 o 
 -10  10   4       17.02       15.50      1.66 o 
  -9  10   4       65.95       60.62      2.43 o 
  -8  10   4        1.08        2.41      1.25 o 
  -7  10   4      284.14      262.08      4.49 o 
  -6  10   4       13.45       13.04      1.52 o 
  -5  10   4      223.99      222.55      3.97 o 
  -4  10   4        0.09        2.88      1.26 o 
  -3  10   4      965.93      927.93     10.67 o 
  -2  10   4        1.93        1.37      1.29 o 
  -1  10   4       39.76       39.19      2.20 o 
   0  10   4        0.43       -0.48      1.29 o 
   1  10   4      164.86      139.99      3.52 o 
   2  10   4      370.16      371.00      5.93 o 
   3  10   4       37.14       44.21      2.23 o 
   4  10   4      298.32      300.27      4.69 o 
   5  10   4      326.91      308.60      5.20 o 
   6  10   4        8.16        6.87      1.58 o 
   7  10   4       38.08       33.93      2.24 o 
   8  10   4        1.00        1.53      1.45 o 
   9  10   4       31.15       27.68      2.17 o 
  10  10   4        0.43        1.07      1.56 o 
  11  10   4       11.67        7.89      1.89 o 
  12  10   4        9.85        7.64      2.02 o 
  13  10   4       38.84       51.28      3.49 o 
  14  10   4        1.30        7.30      2.38 o 
 -16  11   4        3.46        7.82      3.06 o 
 -15  11   4        4.23        6.95      3.05 o 
 -14  11   4        3.81       11.45      2.62 o 
 -13  11   4       15.91       14.08      1.91 o 
 -12  11   4       55.31       49.99      3.36 o 
 -11  11   4       13.11       20.06      2.49 o 
 -10  11   4        5.87        5.74      1.87 o 
  -9  11   4       19.32       22.86      2.06 o 
  -8  11   4        2.43        4.52      1.35 o 
  -7  11   4      232.92      241.03      4.39 o 
  -6  11   4        1.72        2.25      1.24 o 
  -5  11   4      346.53      332.23      5.41 o 
  -4  11   4       18.02       20.06      1.81 o 
  -3  11   4      324.70      301.66      4.86 o 
  -2  11   4       11.83       13.03      1.74 o 
  -1  11   4      176.93      159.47      3.81 o 
   0  11   4       52.86       56.21      2.65 o 
   1  11   4       47.45       61.90      2.79 o 
   2  11   4      259.06      266.33      5.05 o 
   3  11   4      145.91      130.24      3.64 o 
   4  11   4      197.15      208.15      4.17 o 
   5  11   4       76.87       67.22      2.70 o 
   6  11   4        6.18        4.25      1.51 o 
   7  11   4        0.05        1.67      1.47 o 
   8  11   4       13.66       15.45      1.96 o 
   9  11   4       24.62       28.45      2.34 o 
  10  11   4       13.48       14.70      2.08 o 
  11  11   4       64.13       63.53      3.08 o 
  12  11   4       49.18       54.44      3.51 o 
  13  11   4        0.48        2.37      1.97 o 
  14  11   4        1.55        5.98      3.58 o 
 -15  12   4        4.60        7.73      3.20 o 
 -14  12   4       10.08       13.77      3.36 o 
 -13  12   4       71.02       84.79      4.84 o 
 -12  12   4        0.31        2.26      1.72 o 
 -11  12   4      112.01      114.34      4.25 o 
 -10  12   4        5.43        5.93      1.77 o 
  -9  12   4       32.06       32.70      2.20 o 
  -8  12   4        3.22        4.78      1.40 o 
  -7  12   4       90.20       88.18      2.85 o 
  -6  12   4       45.84       51.55      2.30 o 
  -5  12   4       29.83       28.62      2.10 o 
  -4  12   4       26.20       23.25      1.94 o 
  -3  12   4       18.19       18.55      2.01 o 
  -2  12   4      303.44      296.57      5.26 o 
  -1  12   4       95.32       82.89      3.08 o 
   0  12   4       67.29       72.19      3.21 o 
   1  12   4      213.61      208.14      4.58 o 
   2  12   4      146.28      136.81      3.80 o 
   3  12   4        1.87        0.17      1.49 o 
   4  12   4        0.46        0.59      1.44 o 
   5  12   4        1.60        5.21      1.46 o 
   6  12   4      116.57      100.65      3.17 o 
   7  12   4       53.66       43.45      2.68 o 
   8  12   4      121.14      130.21      3.99 o 
   9  12   4        2.37        2.25      1.60 o 
  10  12   4       18.71       18.20      2.37 o 
  11  12   4       10.28       11.02      2.17 o 
  12  12   4       58.88       59.10      3.75 o 
  13  12   4       29.00       24.00      2.76 o 
 -14  13   4      108.22      115.15      6.63 o 
 -13  13   4       92.89       78.63      5.85 o 
 -12  13   4        2.46       11.42      2.75 o 
 -11  13   4        6.15       13.56      1.97 o 
 -10  13   4       23.48       29.60      4.75 o 
  -9  13   4       16.10       19.09      2.70 o 
  -8  13   4       64.38       64.85      3.26 o 
  -7  13   4        6.48       11.95      1.85 o 
  -6  13   4        6.45       12.08      1.67 o 
  -5  13   4       87.56       75.56      2.97 o 
  -4  13   4      124.63      112.39      3.50 o 
  -3  13   4       30.17       30.07      2.35 o 
  -2  13   4        6.49        2.05      1.23 o 
  -1  13   4       17.47       16.77      1.95 o 
   0  13   4        0.03       -0.71      2.08 o 
   1  13   4        2.36        2.34      1.59 o 
   2  13   4        0.03        0.36      1.55 o 
   3  13   4       11.63       12.33      1.89 o 
   4  13   4       12.57       10.69      2.11 o 
   5  13   4        1.26        3.44      1.68 o 
   6  13   4        9.50       15.25      2.28 o 
   7  13   4       11.48       15.53      1.99 o 
   8  13   4       15.90       18.58      2.19 o 
   9  13   4        0.15       -0.33      1.59 o 
  10  13   4       15.02       13.31      2.43 o 
  11  13   4        0.28        3.46      2.06 o 
  12  13   4       33.32       29.75      2.97 o 
 -13  14   4      127.51      135.05      7.14 o 
 -12  14   4      148.92      113.76      6.51 o 
 -11  14   4      153.14      116.97      6.02 o 
 -10  14   4        8.37        6.86      2.07 o 
  -9  14   4        2.72        6.87      1.76 o 
  -8  14   4        6.02        7.44      1.87 o 
  -7  14   4       64.27       47.42      2.83 o 
  -6  14   4        8.25        9.10      2.08 o 
  -5  14   4        0.09        1.46      1.72 o 
  -4  14   4        2.84        4.49      1.99 o 
  -3  14   4       48.28       41.39      2.73 o 
  -2  14   4       34.92       42.18      2.71 o 
  -1  14   4        2.40        5.13      1.76 o 
   0  14   4        0.03        4.35      2.59 o 
   1  14   4       41.00       45.26      2.85 o 
   2  14   4       53.19       48.79      3.01 o 
   3  14   4        7.28        6.19      1.94 o 
   4  14   4        1.29        1.78      1.77 o 
   5  14   4      147.25      133.80      4.26 o 
   6  14   4      113.08      104.40      5.44 o 
   7  14   4       36.15       41.99      3.70 o 
   8  14   4        0.55        5.88      2.06 o 
   9  14   4       86.12       92.62      6.05 o 
  10  14   4        0.13        1.65      1.74 o 
  11  14   4       13.63       15.58      3.07 o 
 -12  15   4        1.09        4.35      4.53 o 
 -11  15   4        1.68        0.77      2.82 o 
 -10  15   4        6.98       15.15      3.39 o 
  -9  15   4        6.30       11.52      3.43 o 
  -8  15   4        6.28        6.03      2.05 o 
  -7  15   4        0.85        3.02      2.15 o 
  -6  15   4        6.95        9.95      1.88 o 
  -5  15   4        5.52        6.10      1.91 o 
  -4  15   4        4.58        3.66      1.80 o 
  -3  15   4       16.78       15.67      2.15 o 
  -2  15   4        0.30        0.26      1.48 o 
  -1  15   4      251.50      254.64      5.96 o 
   0  15   4       35.97       46.13      3.29 o 
   1  15   4      154.33      134.76      4.55 o 
   2  15   4       12.82        7.23      2.21 o 
   3  15   4       34.27       24.74      3.32 o 
   4  15   4       11.76       12.16      2.46 o 
   5  15   4       40.88       42.56      3.00 o 
   6  15   4        3.07        5.15      2.13 o 
   7  15   4        1.57        5.14      2.99 o 
   8  15   4       26.65       30.63      5.63 o 
   9  15   4       95.17      112.38      5.52 o 
  10  15   4       39.15      137.65     18.83 o 
 -10  16   4       12.20       18.66      8.32 o 
  -9  16   4       46.56       63.30      6.94 o 
  -8  16   4        4.68        8.30      4.82 o 
  -7  16   4        1.26        4.51      2.13 o 
  -6  16   4       11.82       10.21      2.51 o 
  -5  16   4        7.04        4.62      1.98 o 
  -4  16   4        0.06        3.36      1.70 o 
  -3  16   4        1.79        1.11      1.73 o 
  -2  16   4       10.30       12.18      2.13 o 
  -1  16   4        9.17       18.10      2.89 o 
   0  16   4       77.48       88.16      3.56 o 
   1  16   4        2.48        4.74      2.58 o 
   2  16   4        4.01        1.93      1.92 o 
   3  16   4        1.28        2.47      2.58 o 
   4  16   4       26.98       36.31      3.51 o 
   5  16   4       96.49       98.75      4.60 o 
   6  16   4       40.65       24.80      3.20 o 
   7  16   4       19.13       25.04      3.26 o 
   8  16   4       46.03       51.97      5.17 o 
  -8  17   4        0.22        6.89      5.34 o 
  -7  17   4       85.80       75.46      7.02 o 
  -6  17   4       10.25       19.79      4.38 o 
  -5  17   4        1.78        5.38      2.70 o 
  -4  17   4        0.00        2.02      2.78 o 
  -3  17   4        2.28        3.99      3.19 o 
  -2  17   4       25.09       22.55      3.07 o 
  -1  17   4        1.68        8.65      2.99 o 
   0  17   4        2.93        5.58      2.30 o 
   1  17   4        9.77       12.25      2.87 o 
   2  17   4       66.61       58.20      4.19 o 
   3  17   4        0.00        3.81      2.45 o 
   4  17   4       14.93       10.26      4.14 o 
   5  17   4        0.08        4.09      3.88 o 
   6  17   4        6.10        9.48      3.15 o 
  -5  18   4        5.65       -7.65     14.26 o 
  -4  18   4        0.03        5.53      4.24 o 
  -3  18   4       14.62       16.61      3.30 o 
  -2  18   4        2.42        8.30      7.11 o 
  -1  18   4        9.13       17.48      3.62 o 
   0  18   4        8.91       19.34      6.18 o 
   1  18   4        0.01        3.59      3.74 o 
   2  18   4        4.06        4.93      4.71 o 
   3  18   4        0.01      -12.90     12.90 o 
 -18   1   5        8.36       14.88      3.52 o 
 -17   1   5      161.43      170.04      7.81 o 
 -16   1   5       27.59       23.66      2.59 o 
 -15   1   5        4.47        2.97      1.76 o 
 -14   1   5       18.12       16.37      2.13 o 
 -13   1   5       37.61       42.46      3.53 o 
 -12   1   5        1.41        5.55      1.55 o 
 -11   1   5      232.41      195.23      6.58 o 
 -10   1   5       24.60       26.19      2.24 o 
  -9   1   5       83.03       77.39      3.73 o 
  -8   1   5       79.30       72.82      2.55 o 
  -7   1   5     1465.63     1395.34     20.01 o 
  -6   1   5      335.15      325.38      5.26 o 
  -5   1   5       63.98       54.07      2.35 o 
  -4   1   5      461.90      450.94      5.10 o 
  -3   1   5      182.60      192.92      3.62 o 
  -2   1   5       17.23       27.09      1.72 o 
  -1   1   5        1.98        2.62      1.05 o 
   0   1   5       53.53       52.18      1.99 o 
   1   1   5       22.84       29.18      1.72 o 
   2   1   5       30.82       39.38      1.80 o 
   3   1   5      505.60      494.45      5.18 o 
   4   1   5        9.79       14.11      1.18 o 
   5   1   5      377.32      376.64      5.41 o 
   6   1   5       44.98       40.53      2.51 o 
   7   1   5      596.45      591.51      8.18 o 
   8   1   5      317.74      296.67      5.89 o 
   9   1   5        0.12       -1.53      1.53 o 
  10   1   5       55.21       56.26      3.16 o 
  11   1   5        2.29        0.70      1.82 o 
  12   1   5      100.22      104.05      3.64 o 
  13   1   5        1.45       -0.72      1.64 o 
  14   1   5       41.03       51.34      3.13 o 
  15   1   5        2.56        3.23      2.26 o 
  16   1   5        6.36       11.19      2.48 o 
 -18   2   5       53.42       61.27      5.37 o 
 -17   2   5        0.01        6.84      5.75 o 
 -16   2   5       10.34       13.70      2.16 o 
 -15   2   5       71.31       62.97      3.35 o 
 -14   2   5        4.29        2.44      1.60 o 
 -13   2   5       38.84       32.79      2.26 o 
 -12   2   5      245.06      209.54      4.21 o 
 -11   2   5       15.83       15.03      1.73 o 
 -10   2   5        0.20        0.08      1.23 o 
  -9   2   5      577.51      495.22      7.76 o 
  -8   2   5        0.29        2.35      1.07 o 
  -7   2   5     3248.10     3023.88     35.48 o 
  -6   2   5       61.86       69.56      2.42 o 
  -5   2   5     1427.25     1453.95     13.94 o 
  -4   2   5      168.00      152.51      2.98 o 
  -3   2   5      414.25      371.56      4.45 o 
  -2   2   5       12.82       14.15      1.31 o 
  -1   2   5       43.92       41.32      1.90 o 
   0   2   5        3.81        2.10      1.00 o 
   1   2   5        6.54       10.38      1.31 o 
   2   2   5      326.87      307.53      3.97 o 
   3   2   5       44.04       33.81      2.46 o 
   4   2   5     1177.73     1107.48     11.98 o 
   5   2   5     1007.79      937.14     10.59 o 
   6   2   5       48.65       41.62      2.21 o 
   7   2   5      197.10      192.79      4.19 o 
   8   2   5       15.65       12.80      1.92 o 
   9   2   5       30.92       27.59      2.59 o 
  10   2   5        0.06       -1.09      1.87 o 
  11   2   5       50.18       41.28      3.13 o 
  12   2   5       49.62       54.78      2.94 o 
  13   2   5        8.19        7.93      2.26 o 
  14   2   5       86.36       93.13      4.98 o 
  15   2   5        0.51       -0.10      1.94 o 
  16   2   5        0.32        6.46      2.14 o 
 -18   3   5       35.33       44.67      7.44 o 
 -17   3   5       29.91       30.97      3.90 o 
 -16   3   5        0.36        3.58      1.80 o 
 -15   3   5       50.52       38.44      3.02 o 
 -14   3   5       19.00       15.20      2.97 o 
 -13   3   5        7.78        5.85      1.79 o 
 -12   3   5        5.02        9.80      2.18 o 
 -11   3   5        0.21        1.58      1.20 o 
 -10   3   5       53.51       45.85      2.56 o 
  -9   3   5        2.15        4.28      1.40 o 
  -8   3   5        5.78        5.46      1.36 o 
  -7   3   5      378.05      353.98      8.22 o 
  -6   3   5      677.46      678.55     10.05 o 
  -5   3   5      611.70      600.63      7.33 o 
  -4   3   5        0.06       -1.47      1.47 o 
  -3   3   5      773.77      754.60      8.64 o 
  -2   3   5      338.32      315.03      3.94 o 
  -1   3   5      197.41      168.40      3.02 o 
   0   3   5       91.25       79.75      1.94 o 
   1   3   5       94.15       82.28      2.12 o 
   2   3   5       55.02       51.84      2.79 o 
   3   3   5        1.45        3.86      0.92 o 
   4   3   5        0.14       -1.03      1.03 o 
   5   3   5        6.36        9.45      1.72 o 
   6   3   5      895.78      875.72     11.77 o 
   7   3   5      532.73      513.24      7.82 o 
   8   3   5      238.38      218.51      4.82 o 
   9   3   5       19.45       18.39      2.09 o 
  10   3   5        0.00       -1.64      1.64 o 
  11   3   5        0.19       -0.31      1.55 o 
  12   3   5        0.25       -1.61      1.61 o 
  13   3   5        2.64        0.99      2.39 o 
  14   3   5        4.86        4.08      2.74 o 
  15   3   5        2.46        6.27      2.11 o 
 -18   4   5       65.09       84.63     18.51 o 
 -17   4   5        4.79       10.50      7.79 o 
 -16   4   5       37.56       51.23      4.87 o 
 -15   4   5        3.44        3.25      1.73 o 
 -14   4   5       37.91       36.45      2.90 o 
 -13   4   5        2.52        5.63      1.48 o 
 -12   4   5        2.29        4.44      1.38 o 
 -11   4   5      188.32      182.35      4.13 o 
 -10   4   5       77.41       70.45      3.32 o 
  -9   4   5      285.97      238.18      5.03 o 
  -8   4   5       55.98       48.47      2.48 o 
  -7   4   5       25.82       18.90      1.80 o 
  -6   4   5       58.21       72.68      3.51 o 
  -5   4   5      108.29      111.32      4.21 o 
  -4   4   5      188.05      200.19      3.71 o 
  -3   4   5      140.28      136.25      2.62 o 
  -2   4   5      259.11      233.10      4.54 o 
  -1   4   5       69.48       84.39      2.77 o 
   0   4   5      260.27      265.21      4.54 o 
   1   4   5        1.45        3.07      1.14 o 
   2   4   5        0.49        0.13      0.80 o 
   3   4   5        5.48        2.81      1.14 o 
   4   4   5       15.55       10.99      1.76 o 
   5   4   5      635.89      614.84      8.15 o 
   6   4   5       38.70       35.31      2.52 o 
   7   4   5       28.12       21.96      1.96 o 
   8   4   5     1076.10     1053.59     13.52 o 
   9   4   5      236.52      237.77      5.21 o 
  10   4   5       46.52       41.45      3.05 o 
  11   4   5        0.62       -1.49      2.09 o 
  12   4   5        7.00       -0.37      1.76 o 
  13   4   5        6.74        5.11      1.92 o 
  14   4   5       56.46       58.90      3.31 o 
  15   4   5       28.22       43.92      3.62 o 
 -18   5   5       74.98      101.03     17.50 o 
 -17   5   5       32.19       37.70      6.38 o 
 -16   5   5        7.86       17.52      2.78 o 
 -15   5   5       68.47       68.54      3.54 o 
 -14   5   5       85.24       73.67      3.20 o 
 -13   5   5        2.24        3.40      1.43 o 
 -12   5   5        1.37        4.75      1.89 o 
 -11   5   5        6.79        6.48      2.05 o 
 -10   5   5       14.62       21.70      2.05 o 
  -9   5   5       79.05       76.64      2.82 o 
  -8   5   5      122.74      112.27      3.30 o 
  -7   5   5       35.35       37.42      2.26 o 
  -6   5   5        4.03        3.35      1.38 o 
  -5   5   5       20.45       20.80      1.65 o 
  -4   5   5      352.19      337.49      6.27 o 
  -3   5   5      112.90       96.23      2.91 o 
  -2   5   5        0.55        3.84      1.04 o 
  -1   5   5       93.43       67.55      2.17 o 
   0   5   5       99.13       97.47      3.47 o 
   1   5   5      181.71      185.15      3.81 o 
   2   5   5       95.84      100.11      3.28 o 
   3   5   5        2.94        1.36      1.15 o 
   4   5   5       39.33       37.10      2.21 o 
   5   5   5      148.60      151.06      4.43 o 
   6   5   5        3.65        2.89      1.35 o 
   7   5   5        7.34        1.40      1.50 o 
   8   5   5        3.57        4.34      1.70 o 
   9   5   5       13.84       15.58      2.09 o 
  10   5   5        0.29       -1.27      1.44 o 
  11   5   5        7.19        0.82      1.74 o 
  12   5   5       35.28       31.85      2.79 o 
  13   5   5       15.11       12.99      3.00 o 
  14   5   5      105.16      127.20      4.53 o 
  15   5   5        7.33        8.80      2.48 o 
 -17   6   5       29.20       41.45      4.66 o 
 -16   6   5       19.24       20.36      2.94 o 
 -15   6   5       20.19       19.53      2.19 o 
 -14   6   5       50.04       41.99      2.77 o 
 -13   6   5      153.21      150.62      4.31 o 
 -12   6   5       80.37       68.08      2.97 o 
 -11   6   5      164.52      153.67      3.65 o 
 -10   6   5       34.34       40.27      2.21 o 
  -9   6   5       23.17       18.24      1.67 o 
  -8   6   5       20.33       20.94      1.94 o 
  -7   6   5      457.42      455.59      6.77 o 
  -6   6   5       37.62       46.69      2.30 o 
  -5   6   5       27.45       24.16      2.19 o 
  -4   6   5      200.29      196.57      3.90 o 
  -3   6   5      273.88      260.46      4.54 o 
  -2   6   5        1.33        3.67      1.29 o 
  -1   6   5      181.42      201.22      4.06 o 
   0   6   5       14.83        7.47      1.50 o 
   1   6   5      689.36      660.38      9.68 o 
   2   6   5       30.05       43.37      2.28 o 
   3   6   5        0.06       -1.25      1.25 o 
   4   6   5      136.05      148.60      4.35 o 
   5   6   5        9.21       11.06      1.69 o 
   6   6   5      129.76      147.22      3.76 o 
   7   6   5      191.60      171.80      4.14 o 
   8   6   5        2.18        5.27      1.78 o 
   9   6   5       13.87       13.57      1.88 o 
  10   6   5       53.99       56.11      2.89 o 
  11   6   5        0.99       -0.56      1.65 o 
  12   6   5       21.41       16.42      2.18 o 
  13   6   5       66.26       82.15      3.63 o 
  14   6   5       99.27      115.47      4.82 o 
  15   6   5        0.12        7.18      2.16 o 
 -17   7   5       15.56       24.44      3.10 o 
 -16   7   5        5.53        8.74      2.59 o 
 -15   7   5       42.63       41.14      3.28 o 
 -14   7   5        3.50        6.89      1.68 o 
 -13   7   5        0.69        2.36      1.57 o 
 -12   7   5       15.80       22.85      2.41 o 
 -11   7   5       13.06       11.60      2.62 o 
 -10   7   5       59.93       54.27      3.37 o 
  -9   7   5       14.70       12.94      1.57 o 
  -8   7   5        2.86        3.39      1.24 o 
  -7   7   5       29.31       28.27      2.00 o 
  -6   7   5       30.89       34.84      2.13 o 
  -5   7   5      345.88      328.20      5.47 o 
  -4   7   5       95.11       81.66      4.85 o 
  -3   7   5      350.63      353.53      6.31 o 
  -2   7   5      197.07      187.62      3.86 o 
  -1   7   5      556.61      519.55      8.31 o 
   0   7   5       73.56       75.69      5.86 o 
   1   7   5      636.29      565.85     10.21 o 
   2   7   5       18.67       12.72      1.76 o 
   3   7   5       32.45       46.03      2.92 o 
   4   7   5       57.63       57.60      2.69 o 
   5   7   5       36.61       36.38      2.42 o 
   6   7   5      313.90      290.33      5.75 o 
   7   7   5      165.69      168.28      4.21 o 
   8   7   5      176.29      176.94      4.02 o 
   9   7   5        0.53        2.43      1.59 o 
  10   7   5       24.47       29.66      2.41 o 
  11   7   5        4.95        6.46      1.82 o 
  12   7   5        1.03        0.51      1.72 o 
  13   7   5        8.66        7.82      2.10 o 
  14   7   5        2.00        2.62      1.99 o 
 -16   8   5       58.11       82.62      4.55 o 
 -15   8   5        6.60       10.15      2.34 o 
 -14   8   5       12.83       14.15      2.16 o 
 -13   8   5        2.85        6.29      1.76 o 
 -12   8   5      108.13      111.43      3.81 o 
 -11   8   5       80.05       92.29      3.42 o 
 -10   8   5       29.31       36.15      2.63 o 
  -9   8   5       12.86        9.23      2.44 o 
  -8   8   5       40.66       52.49      2.40 o 
  -7   8   5       17.07       17.74      1.63 o 
  -6   8   5       25.07       31.23      1.94 o 
  -5   8   5       19.81       17.96      1.74 o 
  -4   8   5        0.06        0.63      1.45 o 
  -3   8   5       15.26       14.45      1.41 o 
  -2   8   5      157.33      135.09      3.88 o 
  -1   8   5      235.31      251.85      7.55 o 
   0   8   5        0.09        0.85      1.81 o 
   1   8   5      140.75      126.44      3.81 o 
   2   8   5        3.43        3.61      1.32 o 
   3   8   5        8.98       15.92      2.05 o 
   4   8   5       22.40       17.86      2.16 o 
   5   8   5      232.15      236.94      5.13 o 
   6   8   5       67.54       73.88      3.26 o 
   7   8   5       90.28       89.81      3.03 o 
   8   8   5      289.20      275.35      5.16 o 
   9   8   5      224.38      216.52      4.66 o 
  10   8   5       67.66       66.75      3.15 o 
  11   8   5        0.72       -1.59      1.59 o 
  12   8   5        5.97        4.10      1.85 o 
  13   8   5        4.38        0.99      2.83 o 
  14   8   5        1.69        6.73      2.11 o 
 -16   9   5      101.96      121.08      5.43 o 
 -15   9   5       77.97       91.07      4.69 o 
 -14   9   5       27.36       23.33      3.52 o 
 -13   9   5        1.78        6.97      1.77 o 
 -12   9   5        6.11        9.87      1.94 o 
 -11   9   5       52.77       59.57      3.15 o 
 -10   9   5       35.44       39.43      3.55 o 
  -9   9   5       11.09       13.57      1.72 o 
  -8   9   5       19.06       28.88      2.23 o 
  -7   9   5      146.97      131.82      3.30 o 
  -6   9   5       53.10       64.10      2.40 o 
  -5   9   5        1.24        1.18      1.06 o 
  -4   9   5        4.39        4.51      1.23 o 
  -3   9   5       15.66       12.77      1.93 o 
  -2   9   5       76.22       58.10      3.00 o 
  -1   9   5      158.69      150.03      4.26 o 
   0   9   5       21.06       24.51      2.34 o 
   1   9   5      292.21      270.32      5.80 o 
   2   9   5        4.60        6.96      1.84 o 
   3   9   5       80.56       83.44      3.07 o 
   4   9   5      183.07      161.87      4.19 o 
   5   9   5        0.27        0.35      1.46 o 
   6   9   5       30.12       34.81      2.40 o 
   7   9   5       44.53       49.62      2.84 o 
   8   9   5       72.73       66.95      2.96 o 
   9   9   5       41.38       47.29      2.75 o 
  10   9   5      131.31      144.96      3.98 o 
  11   9   5        4.97        2.57      1.72 o 
  12   9   5       29.72       37.47      2.91 o 
  13   9   5        5.92        5.60      2.46 o 
 -15  10   5       51.73       57.80      4.54 o 
 -14  10   5       13.80       21.87      3.04 o 
 -13  10   5       34.40       42.94      3.31 o 
 -12  10   5       52.47       55.09      3.19 o 
 -11  10   5      169.28      161.61      4.95 o 
 -10  10   5       46.50       45.40      2.89 o 
  -9  10   5        2.03        6.30      1.56 o 
  -8  10   5        7.01        9.93      1.58 o 
  -7  10   5        8.25       11.33      1.53 o 
  -6  10   5       38.08       40.14      2.65 o 
  -5  10   5       21.38       22.92      1.83 o 
  -4  10   5        1.68        1.27      1.22 o 
  -3  10   5        3.44        5.29      1.47 o 
  -2  10   5        3.22        2.22      1.34 o 
  -1  10   5       10.13       19.09      2.26 o 
   0  10   5       93.54       95.46      3.22 o 
   1  10   5      201.94      183.14      4.36 o 
   2  10   5       32.97       43.27      2.64 o 
   3  10   5        3.60        2.03      1.46 o 
   4  10   5       10.94       10.60      1.63 o 
   5  10   5        0.01       -0.60      1.46 o 
   6  10   5      195.88      198.29      5.01 o 
   7  10   5        2.00        0.26      1.62 o 
   8  10   5        0.29       -1.10      1.59 o 
   9  10   5        5.72        8.97      1.81 o 
  10  10   5       12.64       11.83      2.04 o 
  11  10   5        7.85        7.16      2.03 o 
  12  10   5        3.10        5.89      2.00 o 
 -14  11   5       95.16       96.85      4.99 o 
 -13  11   5       61.08       64.77      4.39 o 
 -12  11   5       77.49       84.08      4.15 o 
 -11  11   5       30.92       42.66      2.92 o 
 -10  11   5       15.04       17.42      2.22 o 
  -9  11   5        1.03        2.86      1.75 o 
  -8  11   5        1.79        5.93      1.78 o 
  -7  11   5       67.62       66.39      3.13 o 
  -6  11   5       19.40       17.10      1.98 o 
  -5  11   5        7.57        8.47      1.98 o 
  -4  11   5        2.25        0.69      1.35 o 
  -3  11   5        1.92       -1.23      1.34 o 
  -2  11   5        0.34       -1.91      1.91 o 
  -1  11   5      335.17      338.74      6.34 o 
   0  11   5       32.97       27.95      2.39 o 
   1  11   5      275.66      223.46      5.02 o 
   2  11   5        0.34        3.08      1.59 o 
   3  11   5       77.57       74.22      3.69 o 
   4  11   5       26.89       22.11      2.39 o 
   5  11   5       16.96       14.76      2.07 o 
   6  11   5       37.82       49.50      3.29 o 
   7  11   5       33.73       24.03      2.68 o 
   8  11   5       93.25       94.81      3.58 o 
   9  11   5       43.77       52.13      3.68 o 
  10  11   5       14.75       17.90      2.25 o 
  11  11   5        0.70        3.38      1.88 o 
  12  11   5       52.30       54.49      4.93 o 
 -13  12   5        8.42        9.84      3.73 o 
 -12  12   5       93.07       93.96      4.81 o 
 -11  12   5       17.34       22.56      2.76 o 
 -10  12   5        3.31        4.39      1.74 o 
  -9  12   5        0.60        2.46      1.66 o 
  -8  12   5       64.46       73.98      3.05 o 
  -7  12   5       67.01       66.05      3.06 o 
  -6  12   5       49.04       59.02      2.94 o 
  -5  12   5       44.84       43.87      2.63 o 
  -4  12   5        0.05        0.52      1.83 o 
  -3  12   5        0.02       -0.21      1.60 o 
  -2  12   5        6.09        5.95      1.79 o 
  -1  12   5       73.85       77.63      3.40 o 
   0  12   5       53.61       47.08      3.62 o 
   1  12   5        0.24        2.36      1.68 o 
   2  12   5        5.47        7.17      1.87 o 
   3  12   5       11.60       16.13      2.19 o 
   4  12   5        2.22        3.82      1.75 o 
   5  12   5       48.32       60.66      3.39 o 
   6  12   5       41.69       53.39      3.13 o 
   7  12   5      132.67      132.25      3.98 o 
   8  12   5        8.39       11.03      2.19 o 
   9  12   5       22.00       22.37      2.68 o 
  10  12   5      133.70      140.88      5.09 o 
  11  12   5        1.55        5.01      3.26 o 
 -12  13   5       31.51       30.41      5.91 o 
 -11  13   5        8.90        5.67      2.36 o 
 -10  13   5        0.81        3.19      1.96 o 
  -9  13   5        0.11       -1.17      1.61 o 
  -8  13   5        2.04        6.97      1.75 o 
  -7  13   5        1.59        7.83      1.71 o 
  -6  13   5       54.25       57.23      3.14 o 
  -5  13   5       52.17       59.63      3.04 o 
  -4  13   5       15.45       16.77      2.00 o 
  -3  13   5        8.03        6.34      2.32 o 
  -2  13   5        9.46        7.46      1.82 o 
  -1  13   5        4.69        2.29      2.22 o 
   0  13   5        2.66        0.62      1.68 o 
   1  13   5       11.01        6.65      1.95 o 
   2  13   5       10.62        6.76      1.92 o 
   3  13   5       11.74        9.18      2.00 o 
   4  13   5       40.73       34.43      2.70 o 
   5  13   5        1.90        2.99      1.81 o 
   6  13   5       27.66       26.93      2.97 o 
   7  13   5        0.71        4.02      2.09 o 
   8  13   5       23.67       25.86      2.70 o 
   9  13   5        6.44        7.29      1.85 o 
  10  13   5      110.33      127.85     12.42 o 
 -11  14   5       10.45       11.87      2.72 o 
 -10  14   5        0.74        3.78      3.32 o 
  -9  14   5       94.01       85.63      4.61 o 
  -8  14   5       55.71       61.40      3.52 o 
  -7  14   5      101.65       94.51      3.64 o 
  -6  14   5        0.38        2.55      1.63 o 
  -5  14   5        8.02        6.99      2.67 o 
  -4  14   5        0.92        3.85      1.72 o 
  -3  14   5      112.40      119.33      3.94 o 
  -2  14   5        0.00        2.44      1.68 o 
  -1  14   5       30.77       27.88      2.49 o 
   0  14   5        9.70       10.63      3.97 o 
   1  14   5        5.39        8.78      2.48 o 
   2  14   5       46.24       49.53      3.18 o 
   3  14   5        0.31        2.24      1.75 o 
   4  14   5       74.95       85.33      3.66 o 
   5  14   5        3.60        5.21      2.10 o 
   6  14   5       21.67       23.42      2.76 o 
   7  14   5       29.37       34.42      4.31 o 
   8  14   5        0.95        5.76      2.30 o 
  -9  15   5        8.60        7.87      2.43 o 
  -8  15   5       23.48       32.08      4.81 o 
  -7  15   5       59.07       60.87      3.89 o 
  -6  15   5        4.22        8.24      2.27 o 
  -5  15   5       77.48       78.07      3.87 o 
  -4  15   5        7.05       13.80      2.38 o 
  -3  15   5       37.99       40.82      3.24 o 
  -2  15   5        0.45        2.98      1.74 o 
  -1  15   5       62.54       54.18      4.09 o 
   0  15   5       17.04       15.44      2.41 o 
   1  15   5       17.86       16.30      2.81 o 
   2  15   5       11.40       16.63      2.52 o 
   3  15   5       12.64       15.60      2.46 o 
   4  15   5        1.53        3.81      2.05 o 
   5  15   5       27.05       16.00      2.88 o 
   6  15   5       60.57       73.51      4.46 o 
  -7  16   5       97.60      101.98     11.87 o 
  -6  16   5        1.51        7.62      5.71 o 
  -5  16   5       36.18       28.61      6.09 o 
  -4  16   5        9.40       10.51      2.86 o 
  -3  16   5        0.06        4.49      3.51 o 
  -2  16   5       61.07       62.32      4.73 o 
  -1  16   5        8.02        8.81      3.56 o 
   0  16   5        0.35        0.82      3.71 o 
   1  16   5       45.98       43.47      3.65 o 
   2  16   5        9.19       11.58      3.48 o 
   3  16   5        7.68        8.23      4.75 o 
   4  16   5       25.31       22.61      4.24 o 
 -16   0   6       43.66       57.27      6.09 o 
 -15   0   6        2.44        7.87      2.73 o 
 -14   0   6        3.39        9.05      3.39 o 
 -13   0   6        0.26        1.93      2.78 o 
 -12   0   6       82.80       78.63      6.53 o 
 -11   0   6       17.09       21.50      4.16 o 
 -10   0   6      428.89      389.42     11.81 o 
  -9   0   6        3.81        5.99      2.22 o 
  -8   0   6      746.91      663.60     14.49 o 
  -7   0   6       53.31       53.98      3.68 o 
  -6   0   6       30.92       33.06      3.08 o 
  -5   0   6     1427.00     1418.87     27.55 o 
  -4   0   6        1.25        0.98      2.21 o 
  -3   0   6      434.30      410.15      9.02 o 
  -2   0   6      284.28      266.04      6.99 o 
  -1   0   6      597.86      564.41     10.28 o 
   0   0   6       16.07       19.54      2.26 o 
   1   0   6      268.20      224.43      5.54 o 
   2   0   6      180.98      171.97      6.22 o 
   3   0   6       62.85       69.90      5.27 o 
   4   0   6      105.34      102.13      4.77 o 
   5   0   6       43.91       38.84      3.21 o 
   6   0   6        0.32        0.65      2.01 o 
   7   0   6        3.28        4.76      2.19 o 
   8   0   6       32.18       31.70      3.52 o 
   9   0   6        5.80        2.73      2.63 o 
  10   0   6       85.00       91.02      5.25 o 
  11   0   6       17.28       20.45      3.27 o 
  12   0   6        1.17        0.00      2.50 o 
  13   0   6       13.37       16.56      6.81 o 
 -16   1   6       78.52       94.17      5.47 o 
 -15   1   6       17.83       18.74      2.41 o 
 -14   1   6        0.58        1.81      1.92 o 
 -13   1   6        5.89        9.94      2.45 o 
 -12   1   6        9.64       13.52      3.66 o 
 -11   1   6      152.56      147.18     11.10 o 
 -10   1   6       16.93       18.61      4.13 o 
  -9   1   6       76.90       67.67      2.96 o 
  -8   1   6        9.43        6.59      2.45 o 
  -7   1   6      421.32      389.73      6.93 o 
  -6   1   6      192.00      197.48      4.46 o 
  -5   1   6       87.03       96.44      5.99 o 
  -4   1   6      315.67      302.90      7.07 o 
  -3   1   6      313.88      332.26      6.34 o 
  -2   1   6        0.92        0.86      1.20 o 
  -1   1   6        0.19       -0.89      1.12 o 
   0   1   6        0.75        0.90      1.19 o 
   1   1   6      145.37      138.92      3.44 o 
   2   1   6       19.15       20.45      1.83 o 
   3   1   6       89.27       84.67      4.13 o 
   4   1   6       53.11       46.21      3.27 o 
   5   1   6      216.69      209.00      4.18 o 
   6   1   6      147.21      141.11      3.55 o 
   7   1   6       89.35       88.68      3.95 o 
   8   1   6       16.18       17.31      2.12 o 
   9   1   6       21.12       22.78      2.71 o 
  10   1   6       14.88       12.16      2.25 o 
  11   1   6       13.15       16.15      2.32 o 
  12   1   6        1.20       -0.29      1.61 o 
  13   1   6       35.66       35.48      4.91 o 
 -16   2   6       26.72       24.78      5.63 o 
 -15   2   6       66.18       67.28      3.56 o 
 -14   2   6        1.63        1.99      1.58 o 
 -13   2   6        0.35        0.76      1.90 o 
 -12   2   6       12.85       13.87      2.64 o 
 -11   2   6       91.59       90.58      4.51 o 
 -10   2   6        9.46       15.71      8.86 o 
  -9   2   6       11.14       10.09      1.72 o 
  -8   2   6       26.04       23.16      3.35 o 
  -7   2   6        2.25        4.24      1.34 o 
  -6   2   6        4.98        6.76      1.56 o 
  -5   2   6      197.18      182.24      4.47 o 
  -4   2   6       16.27       17.23      2.36 o 
  -3   2   6      101.37       98.94      3.56 o 
  -2   2   6        0.95        1.24      1.40 o 
  -1   2   6      111.23      114.81      3.03 o 
   0   2   6       48.56       51.78      2.66 o 
   1   2   6       54.72       55.71      2.71 o 
   2   2   6       68.95       69.10      2.74 o 
   3   2   6      123.84      109.46      3.04 o 
   4   2   6       59.83       59.67      2.39 o 
   5   2   6       61.21       57.17      4.22 o 
   6   2   6       12.35       14.57      1.83 o 
   7   2   6      137.50      141.64      4.54 o 
   8   2   6        0.70       -0.61      1.50 o 
   9   2   6       79.35       87.17      3.86 o 
  10   2   6        7.94        8.47      2.09 o 
  11   2   6        5.12        7.36      1.96 o 
  12   2   6       22.47       21.58      2.61 o 
  13   2   6       24.11       29.26      2.67 o 
 -16   3   6       25.02       35.79      3.93 o 
 -15   3   6       34.28       48.06      3.17 o 
 -14   3   6       40.54       39.15      3.33 o 
 -13   3   6       20.30       17.48      2.81 o 
 -12   3   6        9.24       15.64      3.38 o 
 -11   3   6       18.77       21.09      3.42 o 
 -10   3   6       22.77       20.47      2.41 o 
  -9   3   6       74.67       72.60      6.47 o 
  -8   3   6        7.38       14.48      1.64 o 
  -7   3   6       40.92       32.90      2.21 o 
  -6   3   6       10.24       16.57      1.65 o 
  -5   3   6      120.16      102.36      4.64 o 
  -4   3   6       27.72       22.55      1.94 o 
  -3   3   6      561.00      544.18      8.15 o 
  -2   3   6       66.73       72.57      4.29 o 
  -1   3   6      128.61      133.10      4.26 o 
   0   3   6       97.13       97.66      4.28 o 
   1   3   6      522.38      475.83      7.50 o 
   2   3   6       43.20       33.51      2.24 o 
   3   3   6       58.43       62.73      2.66 o 
   4   3   6       32.25       22.52      1.83 o 
   5   3   6      220.58      204.06      4.38 o 
   6   3   6       14.79       12.28      1.68 o 
   7   3   6      180.32      186.76      4.49 o 
   8   3   6        4.72        4.88      1.72 o 
   9   3   6      112.03      133.45      4.49 o 
  10   3   6       20.26       20.16      2.44 o 
  11   3   6       43.71       58.95      4.70 o 
  12   3   6        0.14        2.05      1.83 o 
  13   3   6       43.04       46.59      3.09 o 
 -16   4   6       16.36       29.42      3.59 o 
 -15   4   6       19.71       25.39      2.62 o 
 -14   4   6       26.26       26.06      2.82 o 
 -13   4   6        0.96        5.92      2.16 o 
 -12   4   6        7.52       10.26      2.89 o 
 -11   4   6        1.18        2.57      5.78 o 
 -10   4   6       28.93       34.23      2.50 o 
  -9   4   6        5.38        9.20      2.14 o 
  -8   4   6      287.96      291.06      6.63 o 
  -7   4   6       80.36       81.82      4.18 o 
  -6   4   6        0.54        0.55      1.20 o 
  -5   4   6      486.63      500.09      7.45 o 
  -4   4   6       10.07        9.05      1.64 o 
  -3   4   6      141.79      121.08      4.09 o 
  -2   4   6       31.06       26.31      2.05 o 
  -1   4   6      196.94      169.51      4.35 o 
   0   4   6       11.13       10.53      1.77 o 
   1   4   6      117.11      101.96      3.59 o 
   2   4   6       30.56       29.03      2.19 o 
   3   4   6      183.21      169.11      4.24 o 
   4   4   6        3.08        5.71      1.33 o 
   5   4   6        2.29        2.39      1.39 o 
   6   4   6        0.59       -0.43      1.41 o 
   7   4   6       52.63       48.99      3.39 o 
   8   4   6        6.14        5.27      1.85 o 
   9   4   6       65.31       71.01      3.30 o 
  10   4   6       31.22       33.10      3.50 o 
  11   4   6        0.56        1.47      2.21 o 
  12   4   6       19.63       22.70      2.59 o 
  13   4   6        2.89        5.83      2.64 o 
 -16   5   6      122.54      131.18      6.22 o 
 -15   5   6        1.09        6.27      1.99 o 
 -14   5   6        0.14        5.01      4.14 o 
 -13   5   6        5.84        6.45      2.48 o 
 -12   5   6      136.78      125.97      7.84 o 
 -11   5   6      175.41      181.32      5.52 o 
 -10   5   6       28.06       37.57      3.00 o 
  -9   5   6       14.90       16.97      2.35 o 
  -8   5   6      105.53      104.47      4.08 o 
  -7   5   6      323.08      332.07      5.93 o 
  -6   5   6       88.19       77.04      2.76 o 
  -5   5   6      783.47      721.42     13.26 o 
  -4   5   6      170.27      174.53      3.71 o 
  -3   5   6        5.79        3.26      1.77 o 
  -2   5   6        9.98       17.83      2.07 o 
  -1   5   6       10.60        9.94      1.83 o 
   0   5   6      165.07      156.96      4.34 o 
   1   5   6        5.34        2.54      1.51 o 
   2   5   6       32.84       28.59      2.03 o 
   3   5   6       37.55       47.68      2.39 o 
   4   5   6       28.44       29.18      2.35 o 
   5   5   6      177.63      185.73      4.17 o 
   6   5   6       67.42       59.98      2.93 o 
   7   5   6      492.27      522.92      9.43 o 
   8   5   6        4.20        5.41      1.83 o 
   9   5   6       10.54       13.01      2.14 o 
  10   5   6      150.57      153.54      4.45 o 
  11   5   6       25.03       27.72      2.65 o 
  12   5   6        2.42        4.90      1.68 o 
  13   5   6       32.67       35.71     10.70 o 
 -15   6   6      135.47      151.23      6.69 o 
 -14   6   6        1.46        3.65      1.67 o 
 -13   6   6        2.48        3.85      2.03 o 
 -12   6   6        2.51        9.77      1.99 o 
 -11   6   6      149.98      163.41      5.37 o 
 -10   6   6        0.22       -1.63      1.65 o 
  -9   6   6       25.86       25.31      2.67 o 
  -8   6   6      151.74      138.46      4.86 o 
  -7   6   6      307.98      323.12      7.25 o 
  -6   6   6        0.08        3.00      1.99 o 
  -5   6   6      259.36      240.25      4.60 o 
  -4   6   6       50.62       51.13      2.59 o 
  -3   6   6      219.13      188.34      4.76 o 
  -2   6   6       60.01       71.33      2.73 o 
  -1   6   6       15.66       12.76      1.59 o 
   0   6   6      158.76      162.27      3.84 o 
   1   6   6       92.49       77.49      2.80 o 
   2   6   6      110.31       94.98      3.95 o 
   3   6   6       95.79       91.25      3.95 o 
   4   6   6      127.62      123.01      3.89 o 
   5   6   6      146.67      147.92      3.82 o 
   6   6   6       38.29       49.82      3.36 o 
   7   6   6      223.75      226.89      5.21 o 
   8   6   6       12.90       19.48      3.17 o 
   9   6   6       35.99       44.42      2.96 o 
  10   6   6        4.99        5.56      1.82 o 
  11   6   6        7.89        8.87      2.11 o 
  12   6   6       21.99       19.95      3.66 o 
 -15   7   6       12.78       17.79      3.04 o 
 -14   7   6       28.04       25.26      2.73 o 
 -13   7   6        1.56        1.94      2.52 o 
 -12   7   6       69.72       63.97      3.39 o 
 -11   7   6        0.73        2.43      1.85 o 
 -10   7   6       64.22       58.15      3.57 o 
  -9   7   6       68.73       72.93      3.88 o 
  -8   7   6        1.59        2.84      1.64 o 
  -7   7   6        3.82        6.96      1.68 o 
  -6   7   6       70.55       72.99      3.64 o 
  -5   7   6       38.41       44.62      2.46 o 
  -4   7   6       70.90       64.63      2.79 o 
  -3   7   6       14.11       14.50      1.72 o 
  -2   7   6       90.97       87.11      3.01 o 
  -1   7   6      129.49      121.60      3.44 o 
   0   7   6        8.02        9.72      1.57 o 
   1   7   6       18.86       12.72      1.82 o 
   2   7   6        1.91        0.97      1.17 o 
   3   7   6       10.48       17.18      2.10 o 
   4   7   6       18.96       20.95      2.34 o 
   5   7   6      562.40      586.84     15.35 o 
   6   7   6      302.70      320.13      5.91 o 
   7   7   6      200.58      188.81      4.84 o 
   8   7   6       31.90       27.40      2.99 o 
   9   7   6       70.23       78.32      3.54 o 
  10   7   6       19.02       20.39      2.31 o 
  11   7   6       15.22       15.37      2.08 o 
  12   7   6        5.81        7.97      2.33 o 
 -14   8   6       28.24       17.20      2.65 o 
 -13   8   6        0.06        2.48      2.95 o 
 -12   8   6        2.79        4.04      1.79 o 
 -11   8   6       13.27       19.07      2.28 o 
 -10   8   6       42.45       41.67      3.61 o 
  -9   8   6       16.56       22.83      2.65 o 
  -8   8   6       10.09       17.67      2.86 o 
  -7   8   6      225.04      227.05      5.67 o 
  -6   8   6        0.31        2.16      2.07 o 
  -5   8   6       42.06       48.07      3.73 o 
  -4   8   6       16.29       17.55      1.78 o 
  -3   8   6       12.78       10.81      1.68 o 
  -2   8   6        4.52        3.10      1.43 o 
  -1   8   6       57.97       60.06      2.73 o 
   0   8   6       14.95       10.50      1.84 o 
   1   8   6       10.22        9.66      1.82 o 
   2   8   6        1.44        1.50      1.51 o 
   3   8   6       79.54       63.71      2.69 o 
   4   8   6        2.78       -0.46      1.27 o 
   5   8   6       26.36       21.55      2.50 o 
   6   8   6       18.76       18.49      2.27 o 
   7   8   6      138.60      141.47      4.66 o 
   8   8   6       69.79       63.75      3.53 o 
   9   8   6       57.24       81.47      4.35 o 
  10   8   6        0.40        3.98      1.74 o 
  11   8   6       22.99       33.39      2.86 o 
 -13   9   6        1.71        6.23      2.82 o 
 -12   9   6      115.14      100.05      4.07 o 
 -11   9   6      114.19      109.10      4.21 o 
 -10   9   6       17.11       20.03      2.29 o 
  -9   9   6        2.34        0.55      3.35 o 
  -8   9   6        0.01        4.15      3.33 o 
  -7   9   6        0.71        3.36      1.92 o 
  -6   9   6        6.97        8.42      2.11 o 
  -5   9   6      118.67      116.80      4.19 o 
  -4   9   6       13.83       10.46      2.01 o 
  -3   9   6       13.23        6.00      2.20 o 
  -2   9   6        0.60        1.03      0.91 o 
  -1   9   6        6.12        6.42      1.79 o 
   0   9   6        6.01        3.52      1.60 o 
   1   9   6       19.98       17.91      3.17 o 
   2   9   6       10.96       10.44      2.48 o 
   3   9   6        0.02       -1.17      1.52 o 
   4   9   6        9.61       16.09      1.99 o 
   5   9   6       24.56       24.90      2.81 o 
   6   9   6        2.68        2.55      2.00 o 
   7   9   6       59.58       60.43      3.49 o 
   8   9   6        4.75        6.63      1.99 o 
   9   9   6        9.14       12.09      2.19 o 
  10   9   6       47.97       54.33      3.62 o 
 -13  10   6        5.01        0.69      4.07 o 
 -12  10   6       11.80       11.11      2.38 o 
 -11  10   6       12.96       18.02      2.35 o 
 -10  10   6        0.17        3.40      1.74 o 
  -9  10   6        8.34       14.41      2.15 o 
  -8  10   6      162.42      155.71      4.87 o 
  -7  10   6      635.35      662.28     12.60 o 
  -6  10   6        5.39        8.73      2.10 o 
  -5  10   6        2.84        3.11      1.82 o 
  -4  10   6       21.92       26.12      2.63 o 
  -3  10   6       68.30       62.97      3.90 o 
  -2  10   6       40.82       48.48      3.42 o 
  -1  10   6      123.99      119.50      4.32 o 
   0  10   6        7.44        4.58      1.82 o 
   1  10   6        8.74        9.92      2.06 o 
   2  10   6       16.28       16.59      2.41 o 
   3  10   6        4.41        3.54      1.90 o 
   4  10   6       64.24       81.36      3.98 o 
   5  10   6       70.36       83.98      4.01 o 
   6  10   6        6.53        9.78      3.05 o 
   7  10   6       38.09       38.25      3.16 o 
   8  10   6       70.23       83.35      3.73 o 
   9  10   6       43.16       52.82      3.41 o 
  10  10   6        3.49        1.03      6.90 o 
 -12  11   6        1.04        6.40      4.43 o 
 -11  11   6        6.00        6.85      4.06 o 
 -10  11   6       38.90       38.67      3.50 o 
  -9  11   6       64.57       64.55      3.47 o 
  -8  11   6        3.65        5.96      1.89 o 
  -7  11   6        1.68        4.77      1.80 o 
  -6  11   6       35.90       38.07      2.76 o 
  -5  11   6       25.25       32.08      2.95 o 
  -4  11   6       29.69       33.03      2.89 o 
  -3  11   6      173.76      180.08      5.45 o 
  -2  11   6       34.59       46.53      3.48 o 
  -1  11   6       18.99       23.28      2.58 o 
   0  11   6        7.47       14.95      2.60 o 
   1  11   6       97.49      109.41      4.39 o 
   2  11   6        1.57        2.42      1.93 o 
   3  11   6        5.71        5.43      2.06 o 
   4  11   6        4.24        9.38      2.62 o 
   5  11   6      162.93      166.38      5.40 o 
   6  11   6       81.57       90.35      4.54 o 
   7  11   6       66.44       66.42      3.75 o 
   8  11   6       84.57       84.90      4.08 o 
   9  11   6       45.86       48.28     10.19 o 
 -10  12   6        1.44        4.65      2.89 o 
  -9  12   6        3.12        3.15      3.48 o 
  -8  12   6        0.08        2.24      1.74 o 
  -7  12   6        0.08       -0.59      2.16 o 
  -6  12   6        1.78        2.11      1.78 o 
  -5  12   6        2.65        4.52      1.62 o 
  -4  12   6        4.90        6.28      1.73 o 
  -3  12   6        4.85        3.56      1.72 o 
  -2  12   6        1.60        2.32      2.24 o 
  -1  12   6       80.26       88.92      4.02 o 
   0  12   6       14.32       22.15      2.65 o 
   1  12   6        0.56        3.60      2.16 o 
   2  12   6        0.73        2.33      1.69 o 
   3  12   6        1.69        2.11      1.80 o 
   4  12   6       13.93       19.68      2.41 o 
   5  12   6       59.79       57.58      5.43 o 
   6  12   6       36.99       43.98      4.54 o 
   7  12   6       32.84       32.59      2.65 o 
  -9  13   6        0.92        1.74      6.87 o 
  -8  13   6       35.96       34.14      3.33 o 
  -7  13   6       36.19       32.75      3.27 o 
  -6  13   6        2.96        6.74      3.21 o 
  -5  13   6       15.75       18.65      2.29 o 
  -4  13   6       33.17       52.49      3.21 o 
  -3  13   6       17.08       13.52      2.07 o 
  -2  13   6        2.04        1.06      2.50 o 
  -1  13   6       39.23       45.22      3.15 o 
   0  13   6       16.87       15.80      2.25 o 
   1  13   6       10.74        4.73      3.04 o 
   2  13   6        2.47        6.02      1.92 o 
   3  13   6       17.65       15.79      2.94 o 
   4  13   6       88.21       89.78      4.37 o 
   5  13   6       78.60       94.71      4.42 o 
   6  13   6       46.41       58.81      4.79 o 
  -7  14   6      106.09      101.94      8.72 o 
  -6  14   6        7.00        6.70      2.87 o 
  -5  14   6        2.73        6.09      3.91 o 
  -4  14   6       19.93       20.54      3.53 o 
  -3  14   6       30.81       45.93      3.37 o 
  -2  14   6        2.19        7.11      4.12 o 
  -1  14   6       17.09       11.95      3.53 o 
   0  14   6       14.02       24.20      2.87 o 
   1  14   6      109.27      101.70      4.52 o 
   2  14   6       12.95       15.27      2.62 o 
   3  14   6        4.90        6.58      2.01 o 
   4  14   6       24.67       36.93     15.71 o 
  -2  15   6       85.57      104.95     20.37 o 
  -1  15   6      173.29      145.08     22.38 o 
 -14   1   7       19.27       23.95      5.70 o 
 -13   1   7        3.91        6.18      3.23 o 
 -12   1   7        1.11       -0.05      1.97 o 
 -11   1   7        4.23        1.06      2.92 o 
 -10   1   7        5.48        0.89      1.21 o 
  -9   1   7        3.32        0.86      1.75 o 
  -8   1   7        3.52        0.40      1.65 o 
  -7   1   7       70.78       55.82      5.94 o 
  -6   1   7       21.88       26.54      4.91 o 
  -5   1   7        9.54       15.90      3.16 o 
  -4   1   7       41.51       38.95      4.62 o 
  -3   1   7        0.23        7.09      3.23 o 
  -2   1   7       53.82       53.15      6.18 o 
  -1   1   7        2.42        8.35      2.03 o 
   0   1   7       15.27       13.58      2.53 o 
   1   1   7      379.25      363.07      6.76 o 
   2   1   7        1.40        4.10      1.83 o 
   3   1   7       91.48       89.60      4.30 o 
   4   1   7       30.32       30.10      3.23 o 
   5   1   7        2.57        0.34      1.29 o 
   6   1   7       37.72       40.98      2.64 o 
   7   1   7       90.00       92.33      3.71 o 
   8   1   7       28.94       39.57      2.99 o 
   9   1   7      191.28      196.57      8.62 o 
  10   1   7       73.39       74.75      3.68 o 
 -14   2   7       12.49       23.55      2.75 o 
 -13   2   7        0.69        9.62      2.83 o 
 -12   2   7      271.18      285.62      8.96 o 
 -11   2   7      209.81      216.85      7.41 o 
 -10   2   7       43.01       43.49      4.60 o 
  -9   2   7       15.35       14.55      2.37 o 
  -8   2   7       39.99       41.30      3.03 o 
  -7   2   7       29.55       36.38      2.83 o 
  -6   2   7        0.62        7.92      4.96 o 
  -5   2   7        0.73        6.95      3.44 o 
  -4   2   7        2.10        1.27      7.94 o 
  -3   2   7       56.50       65.59      5.17 o 
  -2   2   7        0.09        2.84      2.20 o 
  -1   2   7       96.86       98.60      7.24 o 
   0   2   7        6.30        4.37      2.77 o 
   1   2   7       19.12       27.20      4.13 o 
   2   2   7       35.29       38.85      3.56 o 
   3   2   7      257.69      277.24      7.45 o 
   4   2   7       86.57       80.96      3.50 o 
   5   2   7        2.11        3.10      2.50 o 
   6   2   7      215.62      215.94      4.85 o 
   7   2   7       94.96       85.64      3.65 o 
   8   2   7       44.33       48.11      3.03 o 
   9   2   7        5.55        4.02      2.62 o 
  10   2   7        6.35        9.84      2.18 o 
 -13   3   7       13.45       13.81      2.40 o 
 -12   3   7        7.12        6.95      2.26 o 
 -11   3   7       87.06       85.56      7.05 o 
 -10   3   7        4.92        2.22      1.29 o 
  -9   3   7      111.65      115.94      6.44 o 
  -8   3   7       26.48       20.11      2.58 o 
  -7   3   7       40.65       39.03      5.88 o 
  -6   3   7        2.94        1.94      1.69 o 
  -5   3   7        0.35        2.05      2.79 o 
  -4   3   7      204.69      212.58      7.05 o 
  -3   3   7        0.09        0.33      4.03 o 
  -2   3   7        3.12        4.56      2.09 o 
  -1   3   7      262.77      251.27      7.39 o 
   0   3   7        4.88       10.53      2.46 o 
   1   3   7       28.90       33.04      4.48 o 
   2   3   7        4.40        3.34      2.67 o 
   3   3   7       18.66       10.32      2.52 o 
   4   3   7        1.89        1.74      1.72 o 
   5   3   7        6.80        9.71      1.70 o 
   6   3   7      127.20      133.03      4.15 o 
   7   3   7      110.08      111.36      3.72 o 
   8   3   7        0.03       -0.31      1.09 o 
   9   3   7       33.07       45.70      3.66 o 
  10   3   7       29.07       27.42      2.74 o 
 -13   4   7       27.59       24.17      3.08 o 
 -12   4   7        0.03        6.71      2.06 o 
 -11   4   7        8.84       12.82      2.55 o 
 -10   4   7       35.23       45.72      5.18 o 
  -9   4   7       20.28       26.12      3.02 o 
  -8   4   7       13.37       16.62      2.40 o 
  -7   4   7        0.08        1.55      1.69 o 
  -6   4   7      186.66      165.29      7.39 o 
  -5   4   7        8.20        9.98      2.34 o 
  -4   4   7        0.52        4.59      2.26 o 
  -3   4   7      303.18      314.60      7.70 o 
  -2   4   7       44.12       60.20      4.12 o 
  -1   4   7        5.48       10.08      1.80 o 
   0   4   7        6.68        3.92      1.60 o 
   1   4   7      307.64      334.03      8.30 o 
   2   4   7        0.87       -2.10      2.10 o 
   3   4   7        3.60        3.49      1.94 o 
   4   4   7        1.54        3.92      2.02 o 
   5   4   7       12.99        6.16      1.70 o 
   6   4   7        0.08       -1.39      1.39 o 
   7   4   7       10.98        3.88      2.08 o 
   8   4   7        2.99        1.86      1.72 o 
   9   4   7        2.44        5.59      2.19 o 
  10   4   7        0.47        3.06      2.97 o 
 -13   5   7        0.50        2.95      4.76 o 
 -12   5   7       32.70       35.32      4.90 o 
 -11   5   7        0.00        2.17      5.61 o 
 -10   5   7        3.62        2.70      1.86 o 
  -9   5   7        0.10       -1.33      2.66 o 
  -8   5   7      147.34      148.07      6.36 o 
  -7   5   7      273.52      282.25      8.04 o 
  -6   5   7       57.71       50.38      3.05 o 
  -5   5   7       74.04       66.30      3.12 o 
  -4   5   7      298.32      295.29      8.30 o 
  -3   5   7       17.44       21.52      2.64 o 
  -2   5   7       73.07       58.67      3.20 o 
  -1   5   7        7.24        6.46      2.41 o 
   0   5   7        9.19        8.12      1.85 o 
   1   5   7      187.54      204.36      5.28 o 
   2   5   7       17.71       24.27      3.91 o 
   3   5   7        2.44       -0.98      1.86 o 
   4   5   7      219.84      234.90      6.63 o 
   5   5   7       40.75       42.35      2.81 o 
   6   5   7       17.50       12.00      2.67 o 
   7   5   7       14.74       18.31      2.22 o 
   8   5   7       19.12       11.71      2.09 o 
   9   5   7       38.66       39.85      3.54 o 
 -12   6   7       49.11       62.15      3.76 o 
 -11   6   7       20.55       21.64      2.83 o 
 -10   6   7        4.95       -0.43      1.90 o 
  -9   6   7       11.86       12.16      4.82 o 
  -8   6   7       79.54       77.36      3.69 o 
  -7   6   7       37.72       44.41      3.12 o 
  -6   6   7       16.12        6.37      2.60 o 
  -5   6   7        1.04       -1.78      1.78 o 
  -4   6   7       29.52       33.40      2.57 o 
  -3   6   7        9.54        6.81      2.85 o 
  -2   6   7        5.51        6.33      2.27 o 
  -1   6   7       14.07        8.83      4.10 o 
   0   6   7       22.58       29.27      2.84 o 
   1   6   7        1.13        2.57      2.22 o 
   2   6   7       18.24       20.91      3.18 o 
   3   6   7       19.61       25.00      4.39 o 
   4   6   7        1.09        2.13      1.59 o 
   5   6   7        0.60        2.47      1.18 o 
   6   6   7       11.21       13.42      2.15 o 
   7   6   7        0.61        0.43      1.84 o 
   8   6   7        8.60       11.01      2.59 o 
   9   6   7        5.52       10.77      2.30 o 
 -12   7   7        0.64        7.47      2.00 o 
 -11   7   7        8.80        9.93      2.20 o 
 -10   7   7        1.08        2.84      3.70 o 
  -9   7   7       73.27       81.84      3.92 o 
  -8   7   7       34.03       27.46      2.65 o 
  -7   7   7       28.93       25.54      2.87 o 
  -6   7   7        2.36        2.58      2.16 o 
  -5   7   7       10.92        5.21      1.94 o 
  -4   7   7      159.17      155.70      5.89 o 
  -3   7   7       47.48       52.08      3.68 o 
  -2   7   7        5.76        3.46      1.57 o 
  -1   7   7       64.13       64.51      3.11 o 
   0   7   7        1.88        1.16      1.54 o 
   1   7   7      115.26      123.52      5.19 o 
   2   7   7        5.57        4.12      1.65 o 
   3   7   7        0.00       -0.92      2.74 o 
   4   7   7       42.99       42.48      3.32 o 
   5   7   7       15.16       12.03      2.03 o 
   6   7   7        8.85       11.30      2.56 o 
   7   7   7       15.21       10.94      1.89 o 
   8   7   7        0.72        1.64      1.50 o 
 -11   8   7        3.56       10.57      1.99 o 
 -10   8   7       24.77       28.38      3.95 o 
  -9   8   7        4.17        7.19      1.87 o 
  -8   8   7      117.24      107.59     12.18 o 
  -7   8   7       26.95       22.62      2.67 o 
  -6   8   7      119.89      123.68      4.65 o 
  -5   8   7      182.82      194.80      7.01 o 
  -4   8   7        3.86        1.49      1.77 o 
  -3   8   7      144.96      143.66      4.52 o 
  -2   8   7       22.11       26.11      2.77 o 
  -1   8   7       60.81       71.29      4.07 o 
   0   8   7        2.76        2.58      2.73 o 
   1   8   7       70.91       63.56      5.19 o 
   2   8   7        7.27        8.06      1.90 o 
   3   8   7       72.94       86.32      5.99 o 
   4   8   7        0.22        4.19      1.49 o 
   5   8   7        1.81       -1.76      1.76 o 
   6   8   7       17.64       22.50      2.56 o 
   7   8   7       15.21        8.42      1.58 o 
 -10   9   7        9.90        7.81      1.99 o 
  -9   9   7        7.24       13.33      3.27 o 
  -8   9   7      209.95      198.04      6.72 o 
  -7   9   7      240.62      260.54     16.24 o 
  -6   9   7       85.51       47.37      5.54 o 
  -5   9   7      192.16      182.06      5.75 o 
  -4   9   7      187.84      184.34      5.64 o 
  -3   9   7       62.86       64.54      3.73 o 
  -2   9   7        3.49        5.22      1.78 o 
  -1   9   7       13.83       21.72      2.92 o 
   0   9   7       27.07       27.65      2.63 o 
   1   9   7       37.40       47.33      3.17 o 
   2   9   7       14.73       24.59      2.57 o 
   3   9   7       72.63       81.74      3.80 o 
   4   9   7      231.79      282.98      6.88 o 
   5   9   7       47.85       46.75      4.81 o 
   6   9   7       45.26       43.53      3.45 o 
  -9  10   7        0.37        3.02      4.27 o 
  -8  10   7       11.40       12.39      4.06 o 
  -7  10   7        1.13        5.11      4.80 o 
  -6  10   7        7.26        5.17      2.70 o 
  -5  10   7       73.32       75.36      5.20 o 
  -4  10   7        0.02        2.16      1.69 o 
  -3  10   7        0.19        7.40      3.47 o 
  -2  10   7        4.32        8.56      2.21 o 
  -1  10   7       14.32       22.31      2.49 o 
   0  10   7        0.83        4.04      2.41 o 
   1  10   7       57.09       61.40      4.64 o 
   2  10   7        1.53        4.81      2.12 o 
   3  10   7      107.64      101.97      8.31 o 
   4  10   7        1.01        3.99      3.70 o 
   5  10   7       29.72       31.62      4.17 o 
  -7  11   7        1.62        2.82      3.93 o 
  -6  11   7        1.63        5.81      2.87 o 
  -5  11   7       30.61       44.63      3.43 o 
  -4  11   7        3.49        9.99      2.64 o 
  -3  11   7      146.77      146.49      9.77 o 
  -2  11   7       12.75        6.79      3.62 o 
  -1  11   7       65.72       68.84      4.73 o 
   0  11   7       31.22       43.22      4.32 o 
   1  11   7      162.48      181.64      8.31 o 
   2  11   7       12.68       11.80      1.94 o 
   3  11   7        1.17        4.76      2.18 o 
  -4  12   7       56.75       60.87      5.10 o 
  -3  12   7      100.83      108.95      4.62 o 
  -2  12   7       57.56       84.20      3.96 o 
  -1  12   7       69.99       92.67      4.09 o 
   0  12   7       67.72       73.50      4.87 o 
   1  12   7       15.12       12.97     14.59 o 
 -10   0   8        1.57        0.73      2.32 o 
  -9   0   8       29.04       26.27      3.94 o 
  -8   0   8        0.12       -1.63      2.25 o 
  -2   0   8        1.46        2.42      9.77 o 
  -1   0   8       24.19       42.03     12.82 o 
   0   0   8        8.34       27.19     11.34 o 
   1   0   8       13.51       36.87     11.38 o 
   2   0   8       31.64       33.00      9.29 o 
   3   0   8      272.90      295.29     12.28 o 
   4   0   8       21.22       30.87      6.09 o 
   5   0   8      159.82      171.86     10.25 o 
   6   0   8       22.69       20.60      5.81 o 
 -10   1   8       10.02        6.63      1.92 o 
  -9   1   8        0.98        2.26      1.75 o 
  -8   1   8      175.87      160.79      7.76 o 
  -4   1   8      127.21      150.05     19.07 o 
  -3   1   8       16.13       21.04     11.83 o 
  -2   1   8       21.51       32.56     12.40 o 
  -1   1   8        6.87        8.85     11.11 o 
   0   1   8       11.15       15.73     10.62 o 
   1   1   8        5.72       12.85      4.92 o 
   2   1   8       53.26       71.78     11.29 o 
   3   1   8        0.85       -0.05      2.85 o 
   4   1   8       79.47       99.49      6.24 o 
   5   1   8        0.15        0.12      3.48 o 
   6   1   8       93.83       97.76      7.15 o 
  -9   2   8        0.35        2.03      1.77 o 
  -8   2   8        1.00       -0.41      1.65 o 
  -7   2   8        0.50        0.67      2.40 o 
  -6   2   8        4.75        3.52     11.39 o 
  -5   2   8        0.90       -8.80     10.44 o 
  -4   2   8        1.10        6.49     11.31 o 
  -3   2   8        3.78       -0.32     10.29 o 
  -2   2   8        0.22       -8.89     10.08 o 
  -1   2   8       42.96       55.52     14.77 o 
   0   2   8        3.49        8.54      4.86 o 
   1   2   8       14.19       16.82      3.44 o 
   2   2   8        0.92        6.22      4.36 o 
   3   2   8        0.12        1.81      3.00 o 
   4   2   8       21.41       22.05      4.16 o 
   5   2   8       18.67       14.14      4.03 o 
   6   2   8        1.09        4.01      6.44 o 
  -9   3   8       17.34       25.38      2.79 o 
  -8   3   8      122.08      110.46      5.99 o 
  -7   3   8       97.93      104.52     13.18 o 
  -6   3   8        0.25        0.01     12.64 o 
  -5   3   8        0.16       -6.99     10.97 o 
  -4   3   8       67.03       86.15     16.54 o 
  -3   3   8       62.64       78.29     16.47 o 
  -2   3   8        0.06       -3.65     10.75 o 
  -1   3   8       21.57       23.37      9.54 o 
   0   3   8      112.87      112.82     13.15 o 
   1   3   8       57.26       76.60      5.56 o 
   2   3   8        1.38        4.16      2.99 o 
   3   3   8       48.16       40.97      6.19 o 
   4   3   8       72.48      103.99      7.04 o 
   5   3   8       45.17       54.48      3.60 o 
  -9   4   8        0.59        5.43      3.03 o 
  -8   4   8        0.37        0.54      4.25 o 
  -7   4   8       11.84       13.86      3.34 o 
  -6   4   8       37.10       36.79      7.68 o 
  -5   4   8        7.16        9.58      2.90 o 
  -4   4   8       11.40        8.22     12.49 o 
  -3   4   8       59.83      104.13     18.20 o 
  -2   4   8       11.90       15.82      4.65 o 
  -1   4   8        0.00        2.45      3.89 o 
   0   4   8        0.80        6.06      3.39 o 
   1   4   8        0.24       -0.16      2.74 o 
   2   4   8        0.92        5.27      4.40 o 
   3   4   8       59.82       94.50      9.59 o 
   4   4   8        1.39        1.81      2.09 o 
   5   4   8        9.84        6.31      2.48 o 
  -8   5   8       46.36       46.54      3.42 o 
  -7   5   8        8.00        7.89      7.09 o 
  -6   5   8        0.28       -2.33      2.33 o 
  -5   5   8        0.00       -0.74      8.39 o 
  -4   5   8       26.16       25.45      3.18 o 
  -3   5   8        3.97        2.52      3.11 o 
  -2   5   8       41.67       53.36      4.00 o 
  -1   5   8        8.05       27.33     13.34 o 
   0   5   8       26.63       30.41      4.94 o 
   1   5   8        4.27        6.91      3.87 o 
   2   5   8       39.96       38.68      3.30 o 
   3   5   8       67.53       65.97      5.36 o 
   4   5   8       33.54       45.67      4.32 o 
  -7   6   8       12.90       15.77      2.27 o 
  -6   6   8        0.14        0.18      6.91 o 
  -5   6   8       25.57       26.56      4.47 o 
  -4   6   8       32.20       43.09      7.27 o 
  -3   6   8       13.23       12.37      3.64 o 
  -2   6   8        0.42       -0.29      3.82 o 
  -1   6   8       76.26       76.69      4.62 o 
   0   6   8        9.12       13.26      2.47 o 
   1   6   8       99.89      113.52      5.77 o 
   2   6   8        0.09        1.54      5.38 o 
   3   6   8       17.04       17.47      2.73 o 
  -6   7   8        1.27       -5.16      7.85 o 
  -5   7   8        4.03        4.98      3.10 o 
  -4   7   8       37.40       41.32      4.14 o 
  -3   7   8      143.56      170.47      6.83 o 
  -2   7   8       89.54       96.52      5.29 o 
  -1   7   8       82.37       84.94      5.04 o 
   0   7   8       96.42      107.12      7.56 o 
   1   7   8      359.34      419.28     10.22 o 
   2   7   8        6.88       14.89      5.27 o 
  -3   8   8        7.05        0.52     14.07 o 
  -2   8   8       30.46       34.53      7.31 o 
  -1   8   8        0.34       -7.33     12.89 o 
                                                 
